# Supplementary material for: Large-scale 13C-flux analysis reveals mechanistic principles of metabolic network robustness to null mutations in yeast
Source: Genome Biol. 2005 May 17;6(6):R49. doi: 10.1186/gb-2005-6-6-r49 (PMC1175969; doi:10.1186/gb-2005-6-6-r49)
Supplement: Additional File 1 — Classification of reactions according to Figure 1. Classification of reactions according to Figure 1 [file gb-2005-6-6-r49-S1.xls]

## Sheet: Additional data file 1
full genome-scale metabolic model iLL672	S. cerevisiae			Glucose LPD		biochemical reactions; only single members of identical reactions are reported	iLL672 S. cerevisiae		inactive model reactions; inactive model reactions were determined by genome-scale flux analysis	iLL672	S. cerevisiae		Glucose LPD		active model reactions; active model reactions were determined by full genome-scale flux analysis	iLL672	S. cerevisiae		Glucose LPD		active biochemical reactions; only single members of identical biochemical reactions are reported	iLL672	S. cerevisiae		Glucose LPD		essential active model reactions; essential active model reactions were determined by phenotype analysis (singletons) or in silico lethality prediction (duplicates)	iLL672	S. cerevisiae		Glucose LPD			essential active biochemical reactions; only single members of identical biochemical reactions are reported	iLL672	S. cerevisiae		Glucose LPD			flexible active model reactions, flexible active model reactions were active in the flux analysis and not lethal in the phenotype analysis (singletons) or in silico lethality prediction (duplicates)	iLL672	S. cerevisiae		Glucose LPD			flexible active biochemical reactions; only single mebers of identical biochemical reactions are reported	iLL672
reaction no.	ORF	GENE	biochemical reaction	reference flux solution		reaction no.	biochemical reaction		reaction no.	ORF	GENE	biochemical reaction	reference flux solution		reaction no.	ORF	GENE	biochemical reaction	reference flux solution		reaction no.	ORF	GENE	biochemical reaction	reference flux solution		reaction no.	ORF	GENE	biochemical reaction	reference flux solution	encoded by:		reaction no.	ORF	GENE	biochemical reaction	reference flux solution	encoded by:		reaction no.	ORF	GENE	biochemical reaction	reference flux solution	encoded by:		reaction no.	ORF
	YCL040W	GLK1	GLC + ATP -> G6P + ADP	33.3333		1	GLC + ATP -> G6P + ADP		2	YCL040W	GLK1	MAN + ATP -> MAN6P + ADP	0		1	YCL040W	GLK1	GLC + ATP -> G6P + ADP	33.3333		1	YCL040W	GLK1	GLC + ATP -> G6P + ADP	33.3333		1	YCL040W	GLK1	GLC + ATP -> G6P + ADP	33.3333	duplicate		1	YCL040W	GLK1	GLC + ATP -> G6P + ADP	33.3333	duplicate		30	YER178W/YBR221C/YNL071W/YFL018C/YGR193C	PDA1/PDB1/LAT1/LPD1/PDX1	PYRm + COAm + NADm -> NADHm + CO2m + ACCOAm	6.6	singleton		30	YER178W/YBR221C/YNL071W/YFL018C/YGR193C
2	YCL040W	GLK1	MAN + ATP -> MAN6P + ADP	0		2	MAN + ATP -> MAN6P + ADP		4	YFR053C	HXK1	MAN + ATP -> MAN6P + ADP	0		3	YFR053C	HXK1	GLC + ATP -> G6P + ADP	33.3333		9	YBR196C	PGI1	G6P <-> F6P	85.8148		3	YFR053C	HXK1	GLC + ATP -> G6P + ADP	33.3333	duplicate		9	YBR196C	PGI1	G6P <-> F6P	85.8148	singleton		37	YNL037C/YOR136W	IDH1/2	ICITm + NADm -> CO2m + NADHm + AKGm	5.4	singleton		37	YNL037C/YOR136W
3	YFR053C	HXK1	GLC + ATP -> G6P + ADP	33.3333		5	ATP + FRU -> ADP + F6P		5	YFR053C	HXK1	ATP + FRU -> ADP + F6P	0		6	YGL253W	HXK2	GLC + ATP -> G6P + ADP	33.3333		12	YMR205C	PFK2	F6P + ATP -> FDP + ADP	44.4372		6	YGL253W	HXK2	GLC + ATP -> G6P + ADP	33.3333	duplicate		12	YMR205C	PFK2	F6P + ATP -> FDP + ADP	44.4372	duplicate		39	YLR174W	IDP2	ICIT + NADP -> NADPH + OSUC	0.0627722	duplicate		39	YLR174W
4	YFR053C	HXK1	MAN + ATP -> MAN6P + ADP	0		9	G6P <-> F6P		7	YGL253W	HXK2	MAN + ATP -> MAN6P + ADP	0		9	YBR196C	PGI1	G6P <-> F6P	85.8148		14	YKL060C	FBA1	FDP <-> T3P2 + T3P1	88.8745		9	YBR196C	PGI1	G6P <-> F6P	85.8148	singleton		14	YKL060C	FBA1	FDP <-> T3P2 + T3P1	88.8745	singleton		40	YNL009W	IDP3	ICIT + NADP -> NADPH + OSUC	0.0627722	duplicate		42	YLR174W
5	YFR053C	HXK1	ATP + FRU -> ADP + F6P	0		10	G6P <-> bDG6P		8	YGL253W	HXK2	ATP + FRU -> ADP + F6P	0		12	YMR205C	PFK2	F6P + ATP -> FDP + ADP	44.4372		15	YDR050C	TPI1	T3P2 <-> T3P1	78.8975		12	YMR205C	PFK2	F6P + ATP -> FDP + ADP	44.4372	duplicate		15	YDR050C	TPI1	T3P2 <-> T3P1	78.8975	singleton		42	YLR174W	IDP2	OSUC -> CO2 + AKG	0.0627722	duplicate		44	YIL125W/YDR148C
6	YGL253W	HXK2	GLC + ATP -> G6P + ADP	33.3333		11	bDG6P <-> F6P		10	YBR196C	PGI1	G6P <-> bDG6P	0		13	YGR240C	PFK1	F6P + ATP -> FDP + ADP	44.4372		16	YJL052W	TDH1	T3P1 + PI + NAD <-> NADH + 13PDG	56.707		13	YGR240C	PFK1	F6P + ATP -> FDP + ADP	44.4372	duplicate		16	YJL052W	TDH1	T3P1 + PI + NAD <-> NADH + 13PDG	56.707	duplicate		43	YNL009W	IDP3	OSUC -> CO2 + AKG	0.0627722	duplicate		45	YOR142W/YGR244C
7	YGL253W	HXK2	MAN + ATP -> MAN6P + ADP	0		12	F6P + ATP -> FDP + ADP		11	YBR196C	PGI1	bDG6P <-> F6P	0		14	YKL060C	FBA1	FDP <-> T3P2 + T3P1	88.8745		19	YCR012W	PGK1	13PDG + ADP <-> 3PG + ATP	170.121		14	YKL060C	FBA1	FDP <-> T3P2 + T3P1	88.8745	singleton		19	YCR012W	PGK1	13PDG + ADP <-> 3PG + ATP	170.121	singleton		44	YIL125W/YDR148C	KGD1/2	AKGm + NADm + COAm -> CO2m + NADHm + SUCCOAm	0.403022	singleton		46	YKL148C/YLL041C/YKL141W/YDR178W/YLR164W/YMR118C/YJL045W
8	YGL253W	HXK2	ATP + FRU -> ADP + F6P	0		14	FDP <-> T3P2 + T3P1		32	YCR005C	CIT2	ACCOA + OA -> COA + CIT	0		15	YDR050C	TPI1	T3P2 <-> T3P1	78.8975		20	YKL152C	GPM1	3PG <-> 2PG	56.3404		15	YDR050C	TPI1	T3P2 <-> T3P1	78.8975	singleton		20	YKL152C	GPM1	3PG <-> 2PG	56.3404	duplicate		45	YOR142W/YGR244C	LSC1/2	ADPm + PIm + SUCCOAm -> ATPm + SUCCm + COAm	0.403022	singleton		49	YPL262W
9	YBR196C	PGI1	G6P <-> F6P	85.8148		15	T3P2 <-> T3P1		38	YDL066W	IDP1	ICITm + NADPm -> NADPHm + OSUCm	0		16	YJL052W	TDH1	T3P1 + PI + NAD <-> NADH + 13PDG	56.707		23	YGR254W	ENO1	2PG <-> PEP	33.8042		16	YJL052W	TDH1	T3P1 + PI + NAD <-> NADH + 13PDG	56.707	duplicate		23	YGR254W	ENO1	2PG <-> PEP	33.8042	duplicate		46	YKL148C/YLL041C/YKL141W/YDR178W/YLR164W/YMR118C/YJL045W	SDH1/2/3/4/YLR164W/YMR118C/YJL045C	SUCCm + FADm <-> FUMm + FADH2m	0.9	singleton		50	YKL085W
10	YBR196C	PGI1	G6P <-> bDG6P	0		16	T3P1 + PI + NAD <-> NADH + 13PDG		41	YDL066W	IDP1	OSUCm -> CO2m + AKGm	0		17	YJR009C	TDH2	T3P1 + PI + NAD <-> NADH + 13PDG	56.707		28	YAL038W	CDC19	PEP + ADP -> PYR + ATP	83.7978		17	YJR009C	TDH2	T3P1 + PI + NAD <-> NADH + 13PDG	56.707	duplicate		28	YAL038W	CDC19	PEP + ADP -> PYR + ATP	83.7978	duplicate		49	YPL262W	FUM1	FUMm <-> MALm	0.9	singleton		51	YDL078C
11	YBR196C	PGI1	bDG6P <-> F6P	0		19	13PDG + ADP <-> 3PG + ATP		48	YJR051W	OSM1	NADHm + FUMm -> SUCCm + NADm	0		18	YGR192C	TDH3	T3P1 + PI + NAD <-> NADH + 13PDG	56.707		30	YER178W/YBR221C/YNL071W/YFL018C/YGR193C	PDA1/PDB1/LAT1/LPD1/PDX1	PYRm + COAm + NADm -> NADHm + CO2m + ACCOAm	6.6		18	YGR192C	TDH3	T3P1 + PI + NAD <-> NADH + 13PDG	56.707	duplicate		31	YNR001C	CIT1	ACCOAm + OAm -> COAm + CITm	2.76277	duplicate		50	YKL085W	MDH1	MALm + NADm <-> NADHm + OAm	1.1	duplicate		53	YER065C
12	YMR205C	PFK2	F6P + ATP -> FDP + ADP	44.4372		20	3PG <-> 2PG		58	YLR377C	FBP1	FDP -> F6P + PI	0		19	YCR012W	PGK1	13PDG + ADP <-> 3PG + ATP	170.121		31	YNR001C	CIT1	ACCOAm + OAm -> COAm + CITm	2.76277		19	YCR012W	PGK1	13PDG + ADP <-> 3PG + ATP	170.121	singleton		34	YLR304C	ACO1	CITm <-> ICITm	2.7	duplicate		51	YDL078C	MDH3	MAL + NAD <-> NADH + OA	0.1	duplicate		55	YIR031C
13	YGR240C	PFK1	F6P + ATP -> FDP + ADP	44.4372		23	2PG <-> PEP		77	YCR036W	RBK1	RIB + ATP -> R5P + ADP	0		20	YKL152C	GPM1	3PG <-> 2PG	56.3404		34	YLR304C	ACO1	CITm <-> ICITm	2.7		20	YKL152C	GPM1	3PG <-> 2PG	56.3404	duplicate		35	YLR304C	ACO1	CIT <-> ICIT	0.125544	duplicate		52	YOL126C	MDH2	MAL + NAD <-> NADH + OA	0.1	duplicate		57	YKR097W
14	YKL060C	FBA1	FDP <-> T3P2 + T3P1	88.8745		28	PEP + ADP -> PYR + ATP		83	YIL107C	PFK26	ATP + F6P -> ADP + F26P	0		21	YDL021W	GPM2	3PG <-> 2PG	56.3404		35	YLR304C	ACO1	CIT <-> ICIT	0.125544		21	YDL021W	GPM2	3PG <-> 2PG	56.3404	duplicate		47	YEL047C	YEL047C	NADH + FUM -> SUCC + NAD	1.12578	singleton		53	YER065C	ICL1	ICIT -> GLX + SUCC	0.1	duplicate		61	YKL029C
15	YDR050C	TPI1	T3P2 <-> T3P1	78.8975		30	PYRm + COAm + NADm -> NADHm + CO2m + ACCOAm		84	YOL136C	PFK27	ATP + F6P -> ADP + F26P	0		22	YOL056W	GPM3	3PG <-> 2PG	56.3404		37	YNL037C/YOR136W	IDH1/2	ICITm + NADm -> CO2m + NADHm + AKGm	5.4		22	YOL056W	GPM3	3PG <-> 2PG	56.3404	duplicate		59	YGL062W	PYC1	PYR + ATP + CO2 -> ADP + OA + PI	4.95	duplicate		54	YPR006C	ICL2	ICIT -> GLX + SUCC	0.1	duplicate		62	YNL241C
16	YJL052W	TDH1	T3P1 + PI + NAD <-> NADH + 13PDG	56.707		31	ACCOAm + OAm -> COAm + CITm		85	YJL155C	FBP26	F26P -> F6P + PI	0		23	YGR254W	ENO1	2PG <-> PEP	33.8042		39	YLR174W	IDP2	ICIT + NADP -> NADPH + OSUC	0.0627722		23	YGR254W	ENO1	2PG <-> PEP	33.8042	duplicate		70	YOR095C	RKI1	RL5P <-> R5P	4.86379	singleton		55	YIR031C	DAL7	ACCOA + GLX -> COA + MAL	0.1	duplicate		63	YNR034W
17	YJR009C	TDH2	T3P1 + PI + NAD <-> NADH + 13PDG	56.707		32	ACCOA + OA -> COA + CIT		86	YBR020W	GAL1	GLAC + ATP -> GAL1P + ADP	0		24	YHR174W	ENO2	2PG <-> PEP	33.8042		42	YLR174W	IDP2	OSUC -> CO2 + AKG	0.0627722		24	YHR174W	ENO2	2PG <-> PEP	33.8042	duplicate		71	YBR117C	TKL2	R5P + X5P <-> T3P1 + S7P	1.4932	duplicate		56	YNL117W	MLS1	ACCOA + GLX -> COA + MAL	0.1	duplicate		67	YGR256W
18	YGR192C	TDH3	T3P1 + PI + NAD <-> NADH + 13PDG	56.707		34	CITm <-> ICITm		87	YBR019C	GAL10	UDPGAL <-> UDPG	0		25	YMR323W	YMR323W	2PG <-> PEP	33.8042		44	YIL125W/YDR148C	KGD1/2	AKGm + NADm + COAm -> CO2m + NADHm + SUCCOAm	0.403022		25	YMR323W	YMR323W	2PG <-> PEP	33.8042	duplicate		72	YBR117C	TKL2	X5P + E4P <-> F6P + T3P1	1.1368	duplicate		57	YKR097W	PCK1	OA + ATP -> PEP + CO2 + ADP	0.12875	singleton		69	YJL121C
19	YCR012W	PGK1	13PDG + ADP <-> 3PG + ATP	170.121		35	CIT <-> ICIT		90	YBR299W	MAL32	MLT -> 2 GLC	0		26	YPL281C	ERR2	2PG <-> PEP	33.8042		45	YOR142W/YGR244C	LSC1/2	ADPm + PIm + SUCCOAm -> ATPm + SUCCm + COAm	0.403022		26	YPL281C	ERR2	2PG <-> PEP	33.8042	duplicate		80	YER003C	PMI40	MAN6P <-> F6P	-2.20029	singleton		61	YKL029C	MAE1	MALm + NADPm -> CO2m + NADPHm + PYRm	0.1	singleton		75	YLR354C
20	YKL152C	GPM1	3PG <-> 2PG	56.3404		37	ICITm + NADm -> CO2m + NADHm + AKGm		91	YGR287C	YGR287C	MLT -> 2 GLC	0		27	YOR393W	ERR1	2PG <-> PEP	33.8042		46	YKL148C/YLL041C/YKL141W/YDR178W/YLR164W/YMR118C/YJL045W	SDH1/2/3/4/YLR164W/YMR118C/YJL045C	SUCCm + FADm <-> FUMm + FADH2m	0.9		27	YOR393W	ERR1	2PG <-> PEP	33.8042	duplicate		81	YFL045C	SEC53	MAN6P <-> MAN1P	2.20029	singleton		62	YNL241C	ZWF1	G6P + NADP <-> D6PGL + NADPH	10.1238	singleton		78	YKL127W
21	YDL021W	GPM2	3PG <-> 2PG	56.3404		38	ICITm + NADPm -> NADPHm + OSUCm		92	YGR292W	MAL12	MLT -> 2 GLC	0		28	YAL038W	CDC19	PEP + ADP -> PYR + ATP	83.7978		47	YEL047C	YEL047C	NADH + FUM -> SUCC + NAD	1.12578		28	YAL038W	CDC19	PEP + ADP -> PYR + ATP	83.7978	duplicate		82	YDL055C	PSA1	GTP + MAN1P -> PPI + GDPMAN	2.20029	singleton		63	YNR034W	SOL1	D6PGL -> D6PGC	2.53095	duplicate		98	YBR126C/YML100W/YMR261C
22	YOL056W	GPM3	3PG <-> 2PG	56.3404		39	ICIT + NADP -> NADPH + OSUC		93	YJL216C	YJL216C	MLT -> 2 GLC	0		29	YOR347C	PYK2	PEP + ADP -> PYR + ATP	83.7978		49	YPL262W	FUM1	FUMm <-> MALm	0.9		29	YOR347C	PYK2	PEP + ADP -> PYR + ATP	83.7978	duplicate		88	YHL012W	YHL012W	G1P + UTP <-> UDPG + PPI	1.96465	duplicate		64	YCR073W-A	SOL2	D6PGL -> D6PGC	2.53095	duplicate		99	YDR074W
23	YGR254W	ENO1	2PG <-> PEP	33.8042		41	OSUCm -> CO2m + AKGm		94	YJL221C	FSP2	MLT -> 2 GLC	0		30	YER178W/YBR221C/YNL071W/YFL018C/YGR193C	PDA1/PDB1/LAT1/LPD1/PDX1	PYRm + COAm + NADm -> NADHm + CO2m + ACCOAm	6.6		50	YKL085W	MDH1	MALm + NADm <-> NADHm + OAm	1.1		31	YNR001C	CIT1	ACCOAm + OAm -> COAm + CITm	2.76277	duplicate		102	YFR015C	GSY1	UDPG -> UDP + GLYCOGEN	0.266667	duplicate		65	YHR163W	SOL3	D6PGL -> D6PGC	2.53095	duplicate		115	YGL256W
24	YHR174W	ENO2	2PG <-> PEP	33.8042		42	OSUC -> CO2 + AKG		95	YIL172C	YIL172C	MLT -> 2 GLC	0		31	YNR001C	CIT1	ACCOAm + OAm -> COAm + CITm	2.76277		51	YDL078C	MDH3	MAL + NAD <-> NADH + OA	0.1		33	YPR001W	CIT3	ACCOAm + OAm -> COAm + CITm	2.76277	duplicate		104	YAL054C	ACS1	ATP + AC + COA -> AMP + PPI + ACCOA	1.63723	duplicate		66	YGR248W	SOL4	D6PGL -> D6PGC	2.53095	duplicate		116	YMR083W
25	YMR323W	YMR323W	2PG <-> PEP	33.8042		44	AKGm + NADm + COAm -> CO2m + NADHm + SUCCOAm		96	YOL157C	YOL157C	MLT -> 2 GLC	0		33	YPR001W	CIT3	ACCOAm + OAm -> COAm + CITm	2.76277		53	YER065C	ICL1	ICIT -> GLX + SUCC	0.1		34	YLR304C	ACO1	CITm <-> ICITm	2.7	duplicate		108	YGR087C	PDC6	PYR -> CO2 + ACAL	48.9904	duplicate		67	YGR256W	GND2	D6PGC + NADP -> NADPH + CO2 + RL5P	5.06189	duplicate		129	YEL024W/Q0105/YOR065W/YBL045C/YPR191W/YPR191W/YFR033C/YDR529C/YJL166W/YGR183C/YHR001W-A
26	YPL281C	ERR2	2PG <-> PEP	33.8042		45	ADPm + PIm + SUCCOAm -> ATPm + SUCCm + COAm		97	YBR018C	GAL7	UDPG + GAL1P <-> G1P + UDPGAL	0		34	YLR304C	ACO1	CITm <-> ICITm	2.7		55	YIR031C	DAL7	ACCOA + GLX -> COA + MAL	0.1		35	YLR304C	ACO1	CIT <-> ICIT	0.125544	duplicate		112	YDL131W	LYS21/UBK1	ACCOA + AKG -> HCIT + COA	0.3861	duplicate		68	YHR183W	GND1	D6PGC + NADP -> NADPH + CO2 + RL5P	5.06189	duplicate		130	Q0045/Q0250/Q0275/YDL067C/YGL187C/YGL191W/YHR051W/YIL111W/YLR038C/YLR395C/YMR256C/YNL052W
27	YOR393W	ERR1	2PG <-> PEP	33.8042		46	SUCCm + FADm <-> FUMm + FADH2m		101	YPR160W	GPH1	GLYCOGEN + PI -> G1P	0		35	YLR304C	ACO1	CIT <-> ICIT	0.125544		57	YKR097W	PCK1	OA + ATP -> PEP + CO2 + ADP	0.12875		36	YJL200C	YJL200C	CITm <-> ICITm	2.7	duplicate		114	U_1	U_1	HCIT <-> HCITm	0.7722	unknown		69	YJL121C	RPE1	RL5P <-> X5P	5.25999	singleton		131	YBL099W/YPL271W/YDL004W/Q0085/YBR039W/YBR039W/YBR127C/YPL078C/YDR298C/YDR377W/YJR121W/YKL016C/YLR295C/Q0080/Q0130/YOL077W-A/YPR020W
28	YAL038W	CDC19	PEP + ADP -> PYR + ATP	83.7978		47	NADH + FUM -> SUCC + NAD		106	YDL168W	SFA1	FALD + RGT + NAD <-> FGT + NADH	0		36	YJL200C	YJL200C	CITm <-> ICITm	2.7		59	YGL062W	PYC1	PYR + ATP + CO2 -> ADP + OA + PI	4.95		47	YEL047C	YEL047C	NADH + FUM -> SUCC + NAD	1.12578	singleton		121	YBR011C	IPP1	PPI -> 2 PI	14.4008	duplicate		75	YLR354C	TAL1	T3P1 + S7P <-> E4P + F6P	1.4932	duplicate		157	U_4
29	YOR347C	PYK2	PEP + ADP -> PYR + ATP	83.7978		48	NADHm + FUMm -> SUCCm + NADm		107	YJL068C	YJL068C	FGT <-> RGT + FOR	0		37	YNL037C/YOR136W	IDH1/2	ICITm + NADm -> CO2m + NADHm + AKGm	5.4		61	YKL029C	MAE1	MALm + NADPm -> CO2m + NADPHm + PYRm	0.1		59	YGL062W	PYC1	PYR + ATP + CO2 -> ADP + OA + PI	4.95	duplicate		125	YDL085W	NDE2/NDH2	NADH + Qm -> QH2m + NAD	17.2709	duplicate		76	YGR043C	YGR043C	T3P1 + S7P <-> E4P + F6P	1.4932	duplicate		178	U_5
30	YER178W/YBR221C/YNL071W/YFL018C/YGR193C	PDA1/PDB1/LAT1/LPD1/PDX1	PYRm + COAm + NADm -> NADHm + CO2m + ACCOAm	6.6		49	FUMm <-> MALm		111	YBL015W	ACH1	ACCOA -> COA + AC	0		39	YLR174W	IDP2	ICIT + NADP -> NADPH + OSUC	0.0627722		62	YNL241C	ZWF1	G6P + NADP <-> D6PGL + NADPH	10.1238		60	YBR218C	PYC2	PYR + ATP + CO2 -> ADP + OA + PI	4.95	duplicate		128	YKL148C/YLL041C/YKL141W/YDR178W/YLR164W/YMR118C/YJL045W	SDH1/2/3/4/YLR164W/YMR118C/YJL045C	FADH2m + Qm <-> FADm + QH2m	0.9	singleton		78	YKL127W	PGM1	G1P <-> G6P	-1.96465	duplicate		190	YGR157W
31	YNR001C	CIT1	ACCOAm + OAm -> COAm + CITm	2.76277		50	MALm + NADm <-> NADHm + OAm		122	YMR267W	PPA2	PPIm -> 2 PIm	0		40	YNL009W	IDP3	ICIT + NADP -> NADPH + OSUC	0.0627722		63	YNR034W	SOL1	D6PGL -> D6PGC	2.53095		70	YOR095C	RKI1	RL5P <-> R5P	4.86379	singleton		154	YKL182W/YPL231W	FAS1/2	C160COA + ACP <-> C160ACP + COA	-0.0159894	singleton		79	YMR105C	PGM2	G1P <-> G6P	-1.96465	duplicate		191	YJR073C
32	YCR005C	CIT2	ACCOA + OA -> COA + CIT	0		51	MAL + NAD <-> NADH + OA		123	U_2	U_2	FOR + Qm -> QH2m + CO2 +2 HEXT	0		42	YLR174W	IDP2	OSUC -> CO2 + AKG	0.0627722		67	YGR256W	GND2	D6PGC + NADP -> NADPH + CO2 + RL5P	5.06189		71	YBR117C	TKL2	R5P + X5P <-> T3P1 + S7P	1.4932	duplicate		156	YKL182W/YPL231W	FAS1/2	C120COA + ACP <-> C120ACP + COA	-0.0159894	singleton		98	YBR126C/YML100W/YMR261C	TPS1/TSL1/TPS3	UDPG + G6P -> UDP + TRE6P	0.0621	singleton		192	YJR073C
33	YPR001W	CIT3	ACCOAm + OAm -> COAm + CITm	2.76277		53	ICIT -> GLX + SUCC		124	YML120C	NDI1	NADHm + Qm -> QH2m + NADm	0		43	YNL009W	IDP3	OSUC -> CO2 + AKG	0.0627722		69	YJL121C	RPE1	RL5P <-> X5P	5.25999		72	YBR117C	TKL2	X5P + E4P <-> F6P + T3P1	1.1368	duplicate		158	YOR317W	FAA1	C160 + ATP + COA -> C160COA + AMP	0.00182263	duplicate		99	YDR074W	TPS2	TRE6P -> TRE + PI	0.0621	singleton		197	YDR147W
34	YLR304C	ACO1	CITm <-> ICITm	2.7		55	ACCOA + GLX -> COA + MAL		127	YHR042W	NCP1	NADPH + 2 FERIm -> NADP + 2 FEROm	0		44	YIL125W/YDR148C	KGD1/2	AKGm + NADm + COAm -> CO2m + NADHm + SUCCOAm	0.403022		70	YOR095C	RKI1	RL5P <-> R5P	4.86379		73	YPR074C	TKL1	R5P + X5P <-> T3P1 + S7P	1.4932	duplicate		162	YPL028W	ERG10	2 ACCOA <-> COA + AACCOA	0.25434	singleton		115	YGL256W	ADH4	ETH + NAD <-> ACAL + NADH	-24.138	duplicate		201	YHR123W
35	YLR304C	ACO1	CIT <-> ICIT	0.125544		57	OA + ATP -> PEP + CO2 + ADP		132	YML054C	CYB2	2 FERIm + LLACm -> PYRm + 2 FEROm	0		45	YOR142W/YGR244C	LSC1/2	ADPm + PIm + SUCCOAm -> ATPm + SUCCm + COAm	0.403022		71	YBR117C	TKL2	R5P + X5P <-> T3P1 + S7P	1.4932		74	YPR074C	TKL1	X5P + E4P <-> F6P + T3P1	1.1368	duplicate		163	YNR016C	ACC1	ACCOA + ATP + CO2 <-> MALCOA + ADP + PI	0.711095	duplicate		116	YMR083W	ADH3	ETHm + NADm <-> ACALm + NADHm	-21.15	duplicate		210	YPL268W
36	YJL200C	YJL200C	CITm <-> ICITm	2.7		58	FDP -> F6P + PI		133	U_3	U_3	LLACm <-> LLAC	0		46	YKL148C/YLL041C/YKL141W/YDR178W/YLR164W/YMR118C/YJL045W	SDH1/2/3/4/YLR164W/YMR118C/YJL045C	SUCCm + FADm <-> FUMm + FADH2m	0.9		72	YBR117C	TKL2	X5P + E4P <-> F6P + T3P1	1.1368		80	YER003C	PMI40	MAN6P <-> F6P	-2.20029	singleton		165	YKL182W/YPL231W	FAS1/2	MALCOA + ACP <-> MALACP + COA	1.42219	singleton		117	YMR303C	ADH2	ETH + NAD <-> ACAL + NADH	-24.138	duplicate		300	YML035C
37	YNL037C/YOR136W	IDH1/2	ICITm + NADm -> CO2m + NADHm + AKGm	5.4		59	PYR + ATP + CO2 -> ADP + OA + PI		134	YDL174C	DLD1	2 FERIm + LACm -> PYRm + 2 FEROm	0		47	YEL047C	YEL047C	NADH + FUM -> SUCC + NAD	1.12578		75	YLR354C	TAL1	T3P1 + S7P <-> E4P + F6P	1.4932		81	YFL045C	SEC53	MAN6P <-> MAN1P	2.20029	singleton		166	YKL182W/YPL231W	FAS1/2	ACCOA + ACP <-> ACACP + COA	0.205071	singleton		118	YBR145W	ADH5	ETH + NAD <-> ACAL + NADH	-24.138	duplicate		312	YHR128W
38	YDL066W	IDP1	ICITm + NADPm -> NADPHm + OSUCm	0		61	MALm + NADPm -> CO2m + NADPHm + PYRm		135	YDL178W	DLD2	2 FERIm + LACm -> PYRm + 2 FEROm	0		49	YPL262W	FUM1	FUMm <-> MALm	0.9		78	YKL127W	PGM1	G1P <-> G6P	-1.96465		82	YDL055C	PSA1	GTP + MAN1P -> PPI + GDPMAN	2.20029	singleton		167	YGR037C/YNR016C/YKL182W/YPL231W	ACB1/ACC1/FAS1/FAS2/	ACACP + 4 MALACP + 8 NADPH -> 8 NADP + C100ACP + 4 CO2 + 4 ACP	0.00293962	singleton		119	YOL086C	ADH1	ETH + NAD <-> ACAL + NADH	-24.138	duplicate		314	U_12
39	YLR174W	IDP2	ICIT + NADP -> NADPH + OSUC	0.125544		62	G6P + NADP <-> D6PGL + NADPH		136	YEL071W	DLD3	2 FERIm + LACm -> PYRm + 2 FEROm	0		50	YKL085W	MDH1	MALm + NADm <-> NADHm + OAm	1.1		80	YER003C	PMI40	MAN6P <-> F6P	-2.20029		88	YHL012W	YHL012W	G1P + UTP <-> UDPG + PPI	1.96465	duplicate		168	YGR037C/YNR016C/YKL182W/YPL231W	ACB1/ACC1/FAS1/FAS2/	ACACP + 5 MALACP + 10 NADPH -> 10 NADP + C120ACP + 5 CO2 + 5 ACP	0.0267104	singleton		120	YDL168W	SFA1	ETH + NAD <-> ACAL + NADH	-24.138	duplicate		319	YLR209C
40	YNL009W	IDP3	ICIT + NADP -> NADPH + OSUC	0		63	D6PGL -> D6PGC		137	YPL275W/YPL276W	FDH2	FOR + NAD -> CO2 + NADH	0		51	YDL078C	MDH3	MAL + NAD <-> NADH + OA	0.1		81	YFL045C	SEC53	MAN6P <-> MAN1P	2.20029		89	YKL035W	UGP1	G1P + UTP <-> UDPG + PPI	1.96465	duplicate		169	YGR037C/YNR016C/YKL182W/YPL231W	ACB1/ACC1/FAS1/FAS2/	ACACP + 6 MALACP + 12 NADPH -> 12 NADP + C140ACP + 6 CO2 + 6 ACP	0.0172919	singleton		129	YEL024W/Q0105/YOR065W/YBL045C/YPR191W/YPR191W/YFR033C/YDR529C/YJL166W/YGR183C/YHR001W-A	RIP1/CYTB/CYT1/COR1/QCR1/QCR2/QCR6/6/7/8/9/10	QH2m + 2 FERIm + 1.5 Hm -> Qm + 2 FEROm	35.4418	singleton		320	YLR209C
41	YDL066W	IDP1	OSUCm -> CO2m + AKGm	0		67	D6PGC + NADP -> NADPH + CO2 + RL5P		138	YOR388C	FDH1	FOR + NAD -> CO2 + NADH	0		52	YOL126C	MDH2	MAL + NAD <-> NADH + OA	0.1		82	YDL055C	PSA1	GTP + MAN1P -> PPI + GDPMAN	2.20029		100	YEL011W	GLC3	UDPG -> UDP + GLYCOGEN	0.266667	singleton		170	YGR037C/YNR016C/YKL182W/YPL231W	ACB1/ACC1/FAS1/FAS2/	ACACP + 7 MALACP + 14 NADPH -> 14 NADP + C160ACP + 7 CO2 + 7 ACP	0.0626775	singleton		130	Q0045/Q0250/Q0275/YDL067C/YGL187C/YGL191W/YHR051W/YIL111W/YLR038C/YLR395C/YMR256C/YNL052W	COX1/2/3/9/4/13/6/5B/12/8/7/5A	4 FEROm + O2m + 6 Hm -> 4 FERIm	17.7209	singleton		338	YNL141W
42	YLR174W	IDP2	OSUC -> CO2 + AKG	0.0627722		69	RL5P <-> X5P		139	YBR208C	DUR1,2	ATP + UREA + CO2 <-> ADP + PI + UREAC	0		53	YER065C	ICL1	ICIT -> GLX + SUCC	0.1		88	YHL012W	YHL012W	G1P + UTP <-> UDPG + PPI	1.96465		102	YFR015C	GSY1	UDPG -> UDP + GLYCOGEN	0.266667	duplicate		171	YGR037C/YNR016C/YKL182W/YPL231W	ACB1/ACC1/FAS1/FAS2/	ACACP + 7 MALACP + 13 NADPH -> 13 NADP + C161ACP + 7 CO2 + 7 ACP	0.0292233	singleton		131	YBL099W/YPL271W/YDL004W/Q0085/YBR039W/YBR039W/YBR127C/YPL078C/YDR298C/YDR377W/YJR121W/YKL016C/YLR295C/Q0080/Q0130/YOL077W-A/YPR020W	ATP1/2/3/4/5/6/7/8/9/14/15/16/17/19/20	ADPm + PIm -> ATPm + 3 Hm	53.1627	singleton		366	U_17
43	YNL009W	IDP3	OSUC -> CO2 + AKG	0.0627722		70	RL5P <-> R5P		140	YBR208C	DUR1,2	UREAC -> 2 NH3 + 2 CO2	0		54	YPR006C	ICL2	ICIT -> GLX + SUCC	0.1		98	YBR126C/YML100W/YMR261C	TPS1/TSL1/TPS3	UDPG + G6P -> UDP + TRE6P	0.0621		103	YLR258W	GSY2	UDPG -> UDP + GLYCOGEN	0.266667	duplicate		172	YGR037C/YNR016C/YKL182W/YPL231W	ACB1/ACC1/FAS1/FAS2/	ACACP + 8 MALACP + 16 NADPH -> 16 NADP + C180ACP + 8 CO2 + 8 ACP	0.00951053	singleton		157	U_4	U_4	C160AL + NAD -> C160 + NADH	0.00729051	unknown		375	U_22
44	YIL125W/YDR148C	KGD1/2	AKGm + NADm + COAm -> CO2m + NADHm + SUCCOAm	0.403022		71	R5P + X5P <-> T3P1 + S7P		141	YFR030W/YJR137C	MET10/ECM17	H2SO3 + 3 NADPH <-> H2S + 3 NADP	0		55	YIR031C	DAL7	ACCOA + GLX -> COA + MAL	0.1		99	YDR074W	TPS2	TRE6P -> TRE + PI	0.0621		104	YAL054C	ACS1	ATP + AC + COA -> AMP + PPI + ACCOA	1.63723	duplicate		173	YGR037C/YNR016C/YKL182W/YPL231W	ACB1/ACC1/FAS1/FAS2/	ACACP + 8 MALACP + 15 NADPH -> 15 NADP + C181ACP + 8 CO2 + 8 ACP	0.0406359	singleton		178	U_5	U_5	GL3P + 0.017 C100ACP + 0.062 C120ACP + 0.1 C140ACP + 0.27 C160ACP + 0.169 C161ACP + 0.055 C180ACP + 0.235 C181ACP + 0.093 C182ACP -> AGL3P + ACP	0.0770094	unknown		386	YER070W/YJL026W/YIL066C/YGR180C
45	YOR142W/YGR244C	LSC1/2	ADPm + PIm + SUCCOAm -> ATPm + SUCCm + COAm	0.403022		72	X5P + E4P <-> F6P + T3P1		142	YGL205W	POX1	C160COA + O2 -> TDEC160COA + H2O2	0		56	YNL117W	MLS1	ACCOA + GLX -> COA + MAL	0.1		100	YEL011W	GLC3	UDPG -> UDP + GLYCOGEN	0.266667		105	YLR153C	ACS2	ATP + AC + COA -> AMP + PPI + ACCOA	1.63723	duplicate		174	YGR037C/YNR016C/YKL182W/YPL231W	ACB1/ACC1/FAS1/FAS2/	ACACP + 8 MALACP + 14 NADPH -> 14 NADP + C182ACP + 8 CO2 + 8 ACP	0.0160814	singleton		190	YGR157W	CHO2	SAM + PE -> SAH + PMME	0.0162	singleton		387	YER070W/YJL026W/YIL066C/YGR180C
46	YKL148C/YLL041C/YKL141W/YDR178W/YLR164W/YMR118C/YJL045W	SDH1/2/3/4/YLR164W/YMR118C/YJL045C	SUCCm + FADm <-> FUMm + FADH2m	0.9		75	T3P1 + S7P <-> E4P + F6P		143	YKR009C	FOX2	TDEC160COA -> LHO160COA	0		57	YKR097W	PCK1	OA + ATP -> PEP + CO2 + ADP	0.12875		104	YAL054C	ACS1	ATP + AC + COA -> AMP + PPI + ACCOA	1.63723		108	YGR087C	PDC6	PYR -> CO2 + ACAL	48.9904	duplicate		181	YDL052C	SLC1	AGL3P + 0.017 C100ACP + 0.062 C120ACP + 0.100 C140ACP + 0.270 C160ACP + 0.169 C161ACP + 0.055 C180ACP + 0.235 C181ACP + 0.093 C182ACP -> PA + ACP	0.0770094	singleton		191	YJR073C	OPI3	SAM + PMME -> SAH + PDME	0.0162	singleton		389	U_32
47	YEL047C	YEL047C	NADH + FUM -> SUCC + NAD	1.12578		77	RIB + ATP -> R5P + ADP		144	YKR009C	FOX2	LHO160COA + NAD -> 3KETO160COA + NADH	0		59	YGL062W	PYC1	PYR + ATP + CO2 -> ADP + OA + PI	4.95		108	YGR087C	PDC6	PYR -> CO2 + ACAL	48.9904		109	YLR134W	PDC5	PYR -> CO2 + ACAL	48.9904	duplicate		184	YBR029C	CDS1	PA + CTP <-> CDPDG + PPI	0.0753894	singleton		192	YJR073C	OPI3	PDME + SAM -> PC + SAH	0.0162	singleton		392	U_35
48	YJR051W	OSM1	NADHm + FUMm -> SUCCm + NADm	0		78	G1P <-> G6P		145	YIL160C	POT1	3KETO160COA + COA -> ACCOA + C140COA	0		60	YBR218C	PYC2	PYR + ATP + CO2 -> ADP + OA + PI	4.95		112	YDL131W	LYS21/UBK1	ACCOA + AKG -> HCIT + COA	0.3861		110	YLR044C	PDC1	PYR -> CO2 + ACAL	48.9904	duplicate		186	YER026C	CHO1	CDPDG + SER <-> CMP + PS	0.0054	singleton		197	YDR147W	EKI1	ATP + ETHM -> ADP + PETHM	0.00715474	duplicate		396	YMR250W
49	YPL262W	FUM1	FUMm <-> MALm	0.9		80	MAN6P <-> F6P		146	YGL205W	POX1	C140COA + O2 -> TDEC140COA + H2O2	0		61	YKL029C	MAE1	MALm + NADPm -> CO2m + NADPHm + PYRm	0.1		114	U_1	U_1	HCIT <-> HCITm	0.7722		112	YDL131W	LYS21/UBK1	ACCOA + AKG -> HCIT + COA	0.3861	duplicate		199	U_10	U_10	ETHM <-> ACAL + NH3	-0.0143095	unknown		198	YLR133W	CKI1	ATP + ETHM -> ADP + PETHM	0.00715474	duplicate		397	YGR019W
50	YKL085W	MDH1	MALm + NADm <-> NADHm + OAm	1.1		81	MAN6P <-> MAN1P		147	YKR009C	FOX2	TDEC140COA -> LHO140COA	0		62	YNL241C	ZWF1	G6P + NADP <-> D6PGL + NADPH	10.1238		115	YGL256W	ADH4	ETH + NAD <-> ACAL + NADH	-24.138		113	YDL182W	LYS20	ACCOA + AKG -> HCIT + COA	0.3861	duplicate		200	YGR007W	MUQ1	PETHM + CTP -> CDPETN + PPI	0.0216	singleton		201	YHR123W	EPT1	CDPETN + DAGLY <-> CMP + PE	0.0216	singleton		398	YBR006W
51	YDL078C	MDH3	MAL + NAD <-> NADH + OA	0.1		82	GTP + MAN1P -> PPI + GDPMAN		148	YKR009C	FOX2	LHO140COA + NAD -> 3KETO140COA + NADH	0		63	YNR034W	SOL1	D6PGL -> D6PGC	2.53095		116	YMR083W	ADH3	ETHm + NADm <-> ACALm + NADHm	-21.15		114	U_1	U_1	HCIT <-> HCITm	0.7722	unknown		202	YJL153C	INO1	G6P -> MI1P	0.0699894	singleton		210	YPL268W	PLC1	D45PI -> TPI + DAGLY	0.0405	singleton		407	U_39
52	YOL126C	MDH2	MAL + NAD <-> NADH + OA	0.1		83	ATP + F6P -> ADP + F26P		149	YIL160C	POT1	3KETO140COA + COA -> ACCOA + C120COA	0		64	YCR073W-A	SOL2	D6PGL -> D6PGC	2.53095		121	YBR011C	IPP1	PPI -> 2 PI	14.4008		121	YBR011C	IPP1	PPI -> 2 PI	14.4008	duplicate		203	YHR046C	INM1	MI1P -> MYOI + PI	0.0349947	duplicate		300	YML035C	AMD1	AMP -> IMP + NH3	0.290319	singleton		410	YAL062W
53	YER065C	ICL1	ICIT -> GLX + SUCC	0.1		85	F26P -> F6P + PI		150	YGL205W	POX1	C120COA + 6 O2 -> TDEC120COA + 6 H2O2	0		65	YHR163W	SOL3	D6PGL -> D6PGC	2.53095		125	YDL085W	NDE2/NDH2	NADH + Qm -> QH2m + NAD	17.2709		125	YDL085W	NDE2/NDH2	NADH + Qm -> QH2m + NAD	17.2709	duplicate		205	YPR113W	PIS1	CDPDG + MYOI -> CMP + PINS	0.0699894	singleton		312	YHR128W	FUR1	URA + PRPP -> UMP + PPI	1.6076	singleton		431	YER081W
54	YPR006C	ICL2	ICIT -> GLX + SUCC	0.1		86	GLAC + ATP -> GAL1P + ADP		151	YKR009C	FOX2	TDEC120COA -> LHO120COA	0		66	YGR248W	SOL4	D6PGL -> D6PGC	2.53095		128	YKL148C/YLL041C/YKL141W/YDR178W/YLR164W/YMR118C/YJL045W	SDH1/2/3/4/YLR164W/YMR118C/YJL045C	FADH2m + Qm <-> FADm + QH2m	0.9		126	YMR145C	NDH1/NDE1	NADH + Qm -> QH2m + NAD	17.2709	duplicate		206	YNL267W	PIK1	ATP + PINS -> ADP + PINS4P	0.0135	duplicate		314	U_12	U_12	DU + ATP -> DUMP + ADP	0.327578	unknown		434	YGR208W
55	YIR031C	DAL7	ACCOA + GLX -> COA + MAL	0.1		87	UDPGAL <-> UDPG		152	YKR009C	FOX2	LHO120COA + 6 NAD -> 3KETO120COA + 6 NADH	0		67	YGR256W	GND2	D6PGC + NADP -> NADPH + CO2 + RL5P	5.06189		129	YEL024W/Q0105/YOR065W/YBL045C/YPR191W/YPR191W/YFR033C/YDR529C/YJL166W/YGR183C/YHR001W-A	RIP1/CYTB/CYT1/COR1/QCR1/QCR2/QCR6/6/7/8/9/10	QH2m + 2 FERIm + 1.5 Hm -> Qm + 2 FEROm	35.4418		128	YKL148C/YLL041C/YKL141W/YDR178W/YLR164W/YMR118C/YJL045W	SDH1/2/3/4/YLR164W/YMR118C/YJL045C	FADH2m + Qm <-> FADm + QH2m	0.9	singleton		209	YDR208W	MSS4	PINS4P + ATP -> D45PI + ADP	0.0405	singleton		319	YLR209C	PNP1	DU + PI <-> URA + DR1P	-0.327578	singleton		438	YDR019C/YMR189W
56	YNL117W	MLS1	ACCOA + GLX -> COA + MAL	0.1		88	G1P + UTP <-> UDPG + PPI		153	YIL160C	POT1	3KETO120COA + 6 COA -> 6 ACCOA	0		68	YHR183W	GND1	D6PGC + NADP -> NADPH + CO2 + RL5P	5.06189		130	Q0045/Q0250/Q0275/YDL067C/YGL187C/YGL191W/YHR051W/YIL111W/YLR038C/YLR395C/YMR256C/YNL052W	COX1/2/3/9/4/13/6/5B/12/8/7/5A	4 FEROm + O2m + 6 Hm -> 4 FERIm	17.7209		154	YKL182W/YPL231W	FAS1/2	C160COA + ACP <-> C160ACP + COA	-0.0159894	singleton		215	YMR296C/YDR062W	LCB1/2	C160COA + SER -> COA + DHSPH + CO2	0.0232799	singleton		320	YLR209C	PNP1	DT + PI <-> THY + DR1P	0.327578	singleton		445	YGR155W
57	YKR097W	PCK1	OA + ATP -> PEP + CO2 + ADP	0.12875		90	MLT -> 2 GLC		155	YKL182W/YPL231W	FAS1/2	C140COA + ACP <-> C140ACP + COA	0		69	YJL121C	RPE1	RL5P <-> X5P	5.25999		131	YBL099W/YPL271W/YDL004W/Q0085/YBR039W/YBR039W/YBR127C/YPL078C/YDR298C/YDR377W/YJR121W/YKL016C/YLR295C/Q0080/Q0130/YOL077W-A/YPR020W	ATP1/2/3/4/5/6/7/8/9/14/15/16/17/19/20	ADPm + PIm -> ATPm + 3 Hm	53.1627		156	YKL182W/YPL231W	FAS1/2	C120COA + ACP <-> C120ACP + COA	-0.0159894	singleton		216	YBR265W	TSC10	DHSPH + NADH -> SPH + NAD	0.0232799	singleton		338	YNL141W	AAH1	ADN -> INS + NH3	0.0486	singleton		447	YEL046C
58	YLR377C	FBP1	FDP -> F6P + PI	0		97	UDPG + GAL1P <-> G1P + UDPGAL		175	YGL205W/YKR009C/YIL160C	POX1/FOX2/POT3	C140 + ATP + 7 COA + 7 FADm + 7 NAD -> AMP + PPI + 7 FADH2m + 7 NADH + 7 ACCOA	0		70	YOR095C	RKI1	RL5P <-> R5P	4.86379		154	YKL182W/YPL231W	FAS1/2	C160COA + ACP <-> C160ACP + COA	-0.0159894		158	YOR317W	FAA1	C160 + ATP + COA -> C160COA + AMP	0.00182263	duplicate		218	YHL003C	LAG1	SPH + C260COA -> CER2 + COA	0.0079947	duplicate		366	U_17	U_17	INS + ATP -> IMP + ADP	0.0486	unknown		448	YCL064C
59	YGL062W	PYC1	PYR + ATP + CO2 -> ADP + OA + PI	4.95		98	UDPG + G6P -> UDP + TRE6P		176	YGL205W/YKR009C/YIL160C	POX1/FOX2/POT3	C160 + ATP + 8 COA + 8 FADm + 8 NAD -> AMP + PPI + 8 FADH2m + 8 NADH + 8 ACCOA	0		71	YBR117C	TKL2	R5P + X5P <-> T3P1 + S7P	1.4932		156	YKL182W/YPL231W	FAS1/2	C120COA + ACP <-> C120ACP + COA	-0.0159894		159	YER015W	FAA2	C160 + ATP + COA -> C160COA + AMP	0.00182263	duplicate		220	YKL004W	AUR1	CER2 + PINS -> IPC	0.0159894	singleton		375	U_22	U_22	DTMP -> DT + PI	0.327578	unknown		466	YOL064C
60	YBR218C	PYC2	PYR + ATP + CO2 -> ADP + OA + PI	4.95		99	TRE6P -> TRE + PI		177	YGL205W/YKR009C/YIL160C	POX1/FOX2/POT3	C180 + ATP + 9 COA + 9 FADm + 9 NAD -> AMP + PPI + 9 FADH2m + 9 NADH + 9 ACCOA	0		72	YBR117C	TKL2	X5P + E4P <-> F6P + T3P1	1.1368		157	U_4	U_4	C160AL + NAD -> C160 + NADH	0.00729051		160	YIL009W	FAA3	C160 + ATP + COA -> C160COA + AMP	0.00182263	duplicate		221	YPL057C/YBR036C	CSG1/CSG2	IPC + GDPMAN -> MIPC	0.0079947	duplicate		386	YER070W/YJL026W/YIL066C/YGR180C	RNR1/2/3/4	GDP + RTHIO -> DGDP + OTHIO	0.00648	singleton		529	YBR166C
61	YKL029C	MAE1	MALm + NADPm -> CO2m + NADPHm + PYRm	0.1		100	UDPG -> UDP + GLYCOGEN		179	U_6	U_6	T3P2 + 0.017 C100ACP + 0.062 C120ACP + 0.1 C140ACP + 0.27 C160ACP + 0.169 C161ACP + 0.055 C180ACP + 0.235 C181ACP + 0.093 C182ACP -> AT3P2 + ACP	0		73	YPR074C	TKL1	R5P + X5P <-> T3P1 + S7P	1.4932		158	YOR317W	FAA1	C160 + ATP + COA -> C160COA + AMP	0.00182263		161	YMR246W	FAA4	C160 + ATP + COA -> C160COA + AMP	0.00182263	duplicate		229	YOR171C	LCB4	SPH + ATP -> DHSP + ADP	0.00364526	duplicate		387	YER070W/YJL026W/YIL066C/YGR180C	RNR1/2/3/5	CDP + RTHIO -> DCDP + OTHIO	0.00648	singleton		540	YOR374W
62	YNL241C	ZWF1	G6P + NADP <-> D6PGL + NADPH	10.1238		101	GLYCOGEN + PI -> G1P		180	YIL124W	AYR1	AT3P2 + NADPH -> AGL3P + NADP	0		74	YPR074C	TKL1	X5P + E4P <-> F6P + T3P1	1.1368		162	YPL028W	ERG10	2 ACCOA <-> COA + AACCOA	0.25434		162	YPL028W	ERG10	2 ACCOA <-> COA + AACCOA	0.25434	singleton		237	YDR294C	DPL1	DHSP -> PETHM + C160AL	0.00729051	singleton		389	U_32	U_32	ATP + RTHIO -> DATP + OTHIO	0.00972	unknown		541	YOR374W
63	YNR034W	SOL1	D6PGL -> D6PGC	2.53095		104	ATP + AC + COA -> AMP + PPI + ACCOA		182	YBR029C	CDS1	PAm + CTPm <-> CDPDGm + PPIm	0		75	YLR354C	TAL1	T3P1 + S7P <-> E4P + F6P	1.4932		163	YNR016C	ACC1	ACCOA + ATP + CO2 <-> MALCOA + ADP + PI	0.711095		163	YNR016C	ACC1	ACCOA + ATP + CO2 <-> MALCOA + ADP + PI	0.711095	duplicate		238	YJL196C	ELO1	C120COA + 3 ACCOA -> C180COA + 3 COA	0.0079947	duplicate		392	U_35	U_35	UTP + RTHIO -> OTHIO + DUTP	1.28522	unknown		543	YPL061W
64	YCR073W-A	SOL2	D6PGL -> D6PGC	2.53095		106	FALD + RGT + NAD <-> FGT + NADH		183	U_7	U_7	PA <-> PAm + Hm	0		76	YGR043C	YGR043C	T3P1 + S7P <-> E4P + F6P	1.4932		165	YKL182W/YPL231W	FAS1/2	MALCOA + ACP <-> MALACP + COA	1.42219		164	YMR207C	HFA1	ACCOA + ATP + CO2 <-> MALCOA + ADP + PI	0.711095	duplicate		240	YCR034W	ELO2	C180COA + 4 ACCOA -> C260COA + 4 COA	0.0079947	duplicate		396	YMR250W	GAD1	GLU -> GABA + CO2	2.77422	singleton		552	YOR323C
65	YHR163W	SOL3	D6PGL -> D6PGC	2.53095		107	FGT <-> RGT + FOR		185	U_8	U_8	CTPm + RTHIOm -> DCTPm + OTHIOm	0		78	YKL127W	PGM1	G1P <-> G6P	-1.96465		166	YKL182W/YPL231W	FAS1/2	ACCOA + ACP <-> ACACP + COA	0.205071		165	YKL182W/YPL231W	FAS1/2	MALCOA + ACP <-> MALACP + COA	1.42219	singleton		242	YML126C	ERG13	H3MCOA + COA <-> ACCOA + AACCOA	-0.25434	singleton		397	YGR019W	UGA1	GABA + AKG -> SUCCSAL + GLU	2.77422	singleton		557	YLR142W
66	YGR248W	SOL4	D6PGL -> D6PGC	2.53095		108	PYR -> CO2 + ACAL		187	YER026C	CHO1	CDPDGm + SERm <-> CMPm + PSm	0		79	YMR105C	PGM2	G1P <-> G6P	-1.96465		167	YGR037C/YNR016C/YKL182W/YPL231W	ACB1/ACC1/FAS1/FAS2/	ACACP + 4 MALACP + 8 NADPH -> 8 NADP + C100ACP + 4 CO2 + 4 ACP	0.00293962		166	YKL182W/YPL231W	FAS1/2	ACCOA + ACP <-> ACACP + COA	0.205071	singleton		243	YLR450W	HMG2	MVL + COA + 2 NADP <-> H3MCOA + 2 NADPH	-0.12717	duplicate		398	YBR006W	UGA2	SUCCSAL + NADP -> SUCC + NADPH	2.77422	singleton		588	YER062C
67	YGR256W	GND2	D6PGC + NADP -> NADPH + CO2 + RL5P	5.06189		111	ACCOA -> COA + AC		188	YGR170W	PSD2	PS -> PE + CO2	0		80	YER003C	PMI40	MAN6P <-> F6P	-2.20029		168	YGR037C/YNR016C/YKL182W/YPL231W	ACB1/ACC1/FAS1/FAS2/	ACACP + 5 MALACP + 10 NADPH -> 10 NADP + C120ACP + 5 CO2 + 5 ACP	0.0267104		167	YGR037C/YNR016C/YKL182W/YPL231W	ACB1/ACC1/FAS1/FAS2/	ACACP + 4 MALACP + 8 NADPH -> 8 NADP + C100ACP + 4 CO2 + 4 ACP	0.00293962	singleton		245	YMR208W	ERG12	ATP + MVL -> ADP + PMVL	0.210025	singleton		407	U_39	U_39	P5Cm + NADm -> NADHm + GLUm	1.9621	unknown		596	YDL022W
68	YHR183W	GND1	D6PGC + NADP -> NADPH + CO2 + RL5P	5.06189		112	ACCOA + AKG -> HCIT + COA		189	YNL169C	PSD1	PSm -> PEm + CO2m	0		81	YFL045C	SEC53	MAN6P <-> MAN1P	2.20029		169	YGR037C/YNR016C/YKL182W/YPL231W	ACB1/ACC1/FAS1/FAS2/	ACACP + 6 MALACP + 12 NADPH -> 12 NADP + C140ACP + 6 CO2 + 6 ACP	0.0172919		168	YGR037C/YNR016C/YKL182W/YPL231W	ACB1/ACC1/FAS1/FAS2/	ACACP + 5 MALACP + 10 NADPH -> 10 NADP + C120ACP + 5 CO2 + 5 ACP	0.0267104	singleton		246	YMR208W	ERG12	CTP + MVL -> CDP + PMVL	0.044315	singleton		410	YAL062W	GDH3	AKG + NH3 + NADPH -> GLU + NADP	7.22718	duplicate		639	YDR481C
69	YJL121C	RPE1	RL5P <-> X5P	5.25999		114	HCIT <-> HCITm		193	U_9	U_9	PE + METTHF -> CHO + THF	0		82	YDL055C	PSA1	GTP + MAN1P -> PPI + GDPMAN	2.20029		170	YGR037C/YNR016C/YKL182W/YPL231W	ACB1/ACC1/FAS1/FAS2/	ACACP + 7 MALACP + 14 NADPH -> 14 NADP + C160ACP + 7 CO2 + 7 ACP	0.0626775		169	YGR037C/YNR016C/YKL182W/YPL231W	ACB1/ACC1/FAS1/FAS2/	ACACP + 6 MALACP + 12 NADPH -> 12 NADP + C140ACP + 6 CO2 + 6 ACP	0.0172919	singleton		249	YMR220W	ERG8	ATP + PMVL -> ADP + PPMVL	0.25434	singleton		411	YOR375C	GDH1	AKG + NH3 + NADPH -> GLU + NADP	7.22718	duplicate		658	YBR084W
70	YOR095C	RKI1	RL5P <-> R5P	4.86379		115	ETH + NAD <-> ACAL + NADH		194	YLR133W	CKI1	ATP + CHO -> ADP + PCHO	0		88	YHL012W	YHL012W	G1P + UTP <-> UDPG + PPI	1.96465		171	YGR037C/YNR016C/YKL182W/YPL231W	ACB1/ACC1/FAS1/FAS2/	ACACP + 7 MALACP + 13 NADPH -> 13 NADP + C161ACP + 7 CO2 + 7 ACP	0.0292233		170	YGR037C/YNR016C/YKL182W/YPL231W	ACB1/ACC1/FAS1/FAS2/	ACACP + 7 MALACP + 14 NADPH -> 14 NADP + C160ACP + 7 CO2 + 7 ACP	0.0626775	singleton		250	YNR043W	MVD1	ATP + PPMVL -> ADP + PI + IPPP + CO2	0.25434	singleton		431	YER081W	SER3	3PG + NAD -> NADH + PHP	0.55	duplicate		659	U_65
71	YBR117C	TKL2	R5P + X5P <-> T3P1 + S7P	1.4932		116	ETHm + NADm <-> ACALm + NADHm		195	YGR202C	PCT1	PCHO + CTP -> CDPCHO + PPI	0		89	YKL035W	UGP1	G1P + UTP <-> UDPG + PPI	1.96465		172	YGR037C/YNR016C/YKL182W/YPL231W	ACB1/ACC1/FAS1/FAS2/	ACACP + 8 MALACP + 16 NADPH -> 16 NADP + C180ACP + 8 CO2 + 8 ACP	0.00951053		171	YGR037C/YNR016C/YKL182W/YPL231W	ACB1/ACC1/FAS1/FAS2/	ACACP + 7 MALACP + 13 NADPH -> 13 NADP + C161ACP + 7 CO2 + 7 ACP	0.0292233	singleton		251	YPL117C	IDI1	IPPP <-> DMPP	0.08478	singleton		432	YIL074C	SER33	3PG + NAD -> NADH + PHP	0.55	duplicate		661	YBR084W
72	YBR117C	TKL2	X5P + E4P <-> F6P + T3P1	1.1368		121	PPI -> 2 PI		196	YNL130C	CPT1	CDPCHO + DAGLY -> PC + CMP	0		98	YBR126C/YML100W/YMR261C	TPS1/TSL1/TPS3	UDPG + G6P -> UDP + TRE6P	0.0621		173	YGR037C/YNR016C/YKL182W/YPL231W	ACB1/ACC1/FAS1/FAS2/	ACACP + 8 MALACP + 15 NADPH -> 15 NADP + C181ACP + 8 CO2 + 8 ACP	0.0406359		172	YGR037C/YNR016C/YKL182W/YPL231W	ACB1/ACC1/FAS1/FAS2/	ACACP + 8 MALACP + 16 NADPH -> 16 NADP + C180ACP + 8 CO2 + 8 ACP	0.00951053	singleton		252	YJL167W	ERG20	DMPP + IPPP -> GPP + PPI	0.08478	singleton		434	YGR208W	SER2	3PSER -> PI + SER	1.1	singleton		683	YOR209C
73	YPR074C	TKL1	R5P + X5P <-> T3P1 + S7P	1.4932		122	PPIm -> 2 PIm		211	YCL004W	PGS1	CDPDGm + GL3Pm <-> CMPm + PGPm	0		99	YDR074W	TPS2	TRE6P -> TRE + PI	0.0621		174	YGR037C/YNR016C/YKL182W/YPL231W	ACB1/ACC1/FAS1/FAS2/	ACACP + 8 MALACP + 14 NADPH -> 14 NADP + C182ACP + 8 CO2 + 8 ACP	0.0160814		173	YGR037C/YNR016C/YKL182W/YPL231W	ACB1/ACC1/FAS1/FAS2/	ACACP + 8 MALACP + 15 NADPH -> 15 NADP + C181ACP + 8 CO2 + 8 ACP	0.0406359	singleton		253	YJL167W	ERG20	GPP + IPPP -> FPP + PPI	0.08478	singleton		438	YDR019C/YMR189W	GCV1/GCV2	GLYm + THFm + NADm -> METTHFm + NADHm + CO2 + NH3	1.55357	singleton		726	U_84
74	YPR074C	TKL1	X5P + E4P <-> F6P + T3P1	1.1368		123	FOR + Qm -> QH2m + CO2 +2 HEXT		212	U_11	U_11	PGPm -> PIm + PGm	0		100	YEL011W	GLC3	UDPG -> UDP + GLYCOGEN	0.266667		178	U_5	U_5	GL3P + 0.017 C100ACP + 0.062 C120ACP + 0.1 C140ACP + 0.27 C160ACP + 0.169 C161ACP + 0.055 C180ACP + 0.235 C181ACP + 0.093 C182ACP -> AGL3P + ACP	0.0770094		174	YGR037C/YNR016C/YKL182W/YPL231W	ACB1/ACC1/FAS1/FAS2/	ACACP + 8 MALACP + 14 NADPH -> 14 NADP + C182ACP + 8 CO2 + 8 ACP	0.0160814	singleton		254	YHR190W	ERG9	2 FPP + NADPH -> NADP + SQL	0.04239	singleton		445	YGR155W	CYS4	SER + HCYS -> LLCT	0.0486	singleton		727	U_85
75	YLR354C	TAL1	T3P1 + S7P <-> E4P + F6P	1.4932		124	NADHm + Qm -> QH2m + NADm		213	YDL142C	CRD1	CDPDGm + PGm -> CMPm + CLm	0		102	YFR015C	GSY1	UDPG -> UDP + GLYCOGEN	0.266667		181	YDL052C	SLC1	AGL3P + 0.017 C100ACP + 0.062 C120ACP + 0.100 C140ACP + 0.270 C160ACP + 0.169 C161ACP + 0.055 C180ACP + 0.235 C181ACP + 0.093 C182ACP -> PA + ACP	0.0770094		181	YDL052C	SLC1	AGL3P + 0.017 C100ACP + 0.062 C120ACP + 0.100 C140ACP + 0.270 C160ACP + 0.169 C161ACP + 0.055 C180ACP + 0.235 C181ACP + 0.093 C182ACP -> PA + ACP	0.0770094	singleton		255	YGR175C	ERG1	SQL + O2 + NADP -> S23E + NADPH	0.04239	singleton		447	YEL046C	GLY1	THR -> GLY + ACAL	2.08318	singleton		729	U_87
76	YGR043C	YGR043C	T3P1 + S7P <-> E4P + F6P	1.4932		125	NADH + Qm -> QH2m + NAD		214	YDR284C	DPP1	PA -> DAGLY + PI	0		103	YLR258W	GSY2	UDPG -> UDP + GLYCOGEN	0.266667		184	YBR029C	CDS1	PA + CTP <-> CDPDG + PPI	0.0753894		184	YBR029C	CDS1	PA + CTP <-> CDPDG + PPI	0.0753894	singleton		256	YHR072W	ERG7	S23E -> LNST	0.04239	singleton		448	YCL064C	CHA1	THR -> NH3 + OBUT	0.4725	singleton		730	U_88
77	YCR036W	RBK1	RIB + ATP -> R5P + ADP	0		127	NADPH + 2 FERIm -> NADP + 2 FEROm		217	YDR297W	SUR2	SPH + O2 + NADPH -> PSPH + NADP	0		104	YAL054C	ACS1	ATP + AC + COA -> AMP + PPI + ACCOA	1.63723		186	YER026C	CHO1	CDPDG + SER <-> CMP + PS	0.0054		186	YER026C	CHO1	CDPDG + SER <-> CMP + PS	0.0054	singleton		257	YHR007C	ERG11	LNST + NADPH + O2 -> IGST + NADP	0.04239	singleton		466	YOL064C	MET22	PAP -> AMP + PI	0.000172919	singleton		732	U_90
78	YKL127W	PGM1	G1P <-> G6P	-1.96465		128	FADH2m + Qm <-> FADm + QH2m		223	YDR072C	IPT1	MIPC + PINS -> MIP2C	0		105	YLR153C	ACS2	ATP + AC + COA -> AMP + PPI + ACCOA	1.63723		190	YGR157W	CHO2	SAM + PE -> SAH + PMME	0.0162		199	U_10	U_10	ETHM <-> ACAL + NH3	-0.0143095	unknown		258	YNL280C	ERG24	IGST + NADPH -> DMZYMST + NADP	0.04239	singleton		529	YBR166C	TYR1	PHEN + NADP -> 4HPP + CO2 + NADPH	0.2754	singleton		734	U_92
79	YMR105C	PGM2	G1P <-> G6P	-1.96465		129	QH2m + 2 FERIm + 1.5 Hm -> Qm + 2 FEROm		224	YMR272C	SCS7	CER2 + NADPH + O2 -> CER3 + NADP	0		108	YGR087C	PDC6	PYR -> CO2 + ACAL	48.9904		191	YJR073C	OPI3	SAM + PMME -> SAH + PDME	0.0162		200	YGR007W	MUQ1	PETHM + CTP -> CDPETN + PPI	0.0216	singleton		259	YGR060W	ERG25	3 O2 + DMZYMST -> IMZYMST	0.04239	singleton		540	YOR374W	ALD4	ACALm + NADm -> NADHm + ACm	1.8	duplicate		736	U_94
80	YER003C	PMI40	MAN6P <-> F6P	-2.20029		130	4 FEROm + O2m + 6 Hm -> 4 FERIm		225	YKL004W	AUR1	CER3 + PINS -> IPC2	0		109	YLR134W	PDC5	PYR -> CO2 + ACAL	48.9904		192	YJR073C	OPI3	PDME + SAM -> PC + SAH	0.0162		202	YJL153C	INO1	G6P -> MI1P	0.0699894	singleton		260	YGL001C	ERG26	IMZYMST -> IIMZYMST + CO2	0.04239	singleton		541	YOR374W	ALD4	ACALm + NADPm -> NADPHm + ACm	1.8	duplicate		738	U_96
81	YFL045C	SEC53	MAN6P <-> MAN1P	2.20029		131	ADPm + PIm -> ATPm + 3 Hm		226	YPL057C/YBR036C	CSG1/CSG2	IPC2 + GDPMAN -> MIPC2	0		110	YLR044C	PDC1	PYR -> CO2 + ACAL	48.9904		197	YDR147W	EKI1	ATP + ETHM -> ADP + PETHM	0.00715474		203	YHR046C	INM1	MI1P -> MYOI + PI	0.0349947	duplicate		261	YLR100w	ERG27	IIMZYMST + NADPH -> MZYMST + NADP	0.04239	singleton		542	YER073W	ALD5	ACALm + NADPm -> NADPHm + ACm	1.8	duplicate		745	YLR348C
82	YDL055C	PSA1	GTP + MAN1P -> PPI + GDPMAN	2.20029		132	2 FERIm + LLACm -> PYRm + 2 FEROm		227	YBR161W/YBR036C	CSH1/CSG2	IPC2 + GDPMAN -> MIPC2	0		112	YDL131W	LYS21/UBK1	ACCOA + AKG -> HCIT + COA	0.3861		199	U_10	U_10	ETHM <-> ACAL + NH3	-0.0143095		204	YDR287W	YDR287W	MI1P -> MYOI + PI	0.0349947	duplicate		262	YGR060W	ERG25	3 O2 + MZYMST -> IZYMST	0.04239	singleton		543	YPL061W	ALD6	ACAL + NADP -> NADPH + AC	1.8	duplicate		746	YLR348C
83	YIL107C	PFK26	ATP + F6P -> ADP + F26P	0		133	LLACm <-> LLAC		228	YDR072C	IPT1	MIPC2 + PINS -> MIP2C2	0		113	YDL182W	LYS20	ACCOA + AKG -> HCIT + COA	0.3861		200	YGR007W	MUQ1	PETHM + CTP -> CDPETN + PPI	0.0216		205	YPR113W	PIS1	CDPDG + MYOI -> CMP + PINS	0.0699894	singleton		263	YGL001C	ERG26	IZYMST -> IIZYMST + CO2	0.04239	singleton		552	YOR323C	PRO2	GLUP + NADH -> NAD + PI + GLUGSAL	2.4076	singleton		747	YBR291C
84	YOL136C	PFK27	ATP + F6P -> ADP + F26P	0		134	2 FERIm + LACm -> PYRm + 2 FEROm		231	YJL134W	LCB3	DHSP -> SPH + PI	0		114	U_1	U_1	HCIT <-> HCITm	0.7722		201	YHR123W	EPT1	CDPETN + DAGLY <-> CMP + PE	0.0216		206	YNL267W	PIK1	ATP + PINS -> ADP + PINS4P	0.0135	duplicate		264	YLR100W	ERG27	IIZYMST + NADPH -> ZYMST + NADP	0.04239	singleton		557	YLR142W	PUT1	PROm + NADm -> P5Cm + NADHm	1.9621	singleton		750	YIL006W
85	YJL155C	FBP26	F26P -> F6P + PI	0		137	FOR + NAD -> CO2 + NADH		232	YKR053C	YSR3	DHSP -> SPH + PI	0		115	YGL256W	ADH4	ETH + NAD <-> ACAL + NADH	-24.138		202	YJL153C	INO1	G6P -> MI1P	0.0699894		207	YLR305C	STT4	ATP + PINS -> ADP + PINS4P	0.0135	duplicate		270	YOL061W	PRS5	R5P + ATP <-> PRPP + AMP	0.37548	duplicate		588	YER062C	HOR2	GL3P -> GL + PI	4.95	duplicate		752	YPR021C
86	YBR020W	GAL1	GLAC + ATP -> GAL1P + ADP	0		139	ATP + UREA + CO2 <-> ADP + PI + UREAC		233	YOR171C	LCB4	PSPH + ATP -> PHSP + ADP	0		116	YMR083W	ADH3	ETHm + NADm <-> ACALm + NADHm	-21.15		203	YHR046C	INM1	MI1P -> MYOI + PI	0.0349947		208	YJL100W	LSB6	ATP + PINS -> ADP + PINS4P	0.0135	duplicate		278	YJL005W	CYR1	ATP -> cAMP + PPI	2.7e-06	singleton		589	YIL053W	RHR2	GL3P -> GL + PI	4.95	duplicate		754	U_101
87	YBR019C	GAL10	UDPGAL <-> UDPG	0		140	UREAC -> 2 NH3 + 2 CO2		234	YLR260W	LCB5	PSPH + ATP -> PHSP + ADP	0		117	YMR303C	ADH2	ETH + NAD <-> ACAL + NADH	-24.138		205	YPR113W	PIS1	CDPDG + MYOI -> CMP + PINS	0.0699894		209	YDR208W	MSS4	PINS4P + ATP -> D45PI + ADP	0.0405	singleton		279	YDR454C	GUK1	GMP + ATP <-> GDP + ADP	0.0127548	singleton		596	YDL022W	GPD1	T3P2 + NADH -> GL3P + NAD	4.9885	duplicate		755	U_102
88	YHL012W	YHL012W	G1P + UTP <-> UDPG + PPI	1.96465		141	H2SO3 + 3 NADPH <-> H2S + 3 NADP		235	YJL134W	LCB3	PHSP -> PSPH + PI	0		118	YBR145W	ADH5	ETH + NAD <-> ACAL + NADH	-24.138		206	YNL267W	PIK1	ATP + PINS -> ADP + PINS4P	0.0135		215	YMR296C/YDR062W	LCB1/2	C160COA + SER -> COA + DHSPH + CO2	0.0232799	singleton		280	YDR454C	GUK1	DGMP + ATP <-> DGDP + ADP	-0.00648	singleton		597	YOL059W	GPD2	T3P2 + NADH -> GL3P + NAD	4.9885	duplicate		760	U_106
89	YKL035W	UGP1	G1P + UTP <-> UDPG + PPI	1.96465		142	C160COA + O2 -> TDEC160COA + H2O2		236	YKR053C	YSR3	PHSP -> PSPH + PI	0		119	YOL086C	ADH1	ETH + NAD <-> ACAL + NADH	-24.138		209	YDR208W	MSS4	PINS4P + ATP -> D45PI + ADP	0.0405		216	YBR265W	TSC10	DHSPH + NADH -> SPH + NAD	0.0232799	singleton		281	YDR454C	GUK1	GMP + DATP <-> GDP + DADP	0.00972	singleton		639	YDR481C	PHO8	AHTD -> DHP + 3 PI	2.7e-06	singleton		766	U_112
90	YBR299W	MAL32	MLT -> 2 GLC	0		143	TDEC160COA -> LHO160COA		247	YMR208W	ERG12	GTP + MVL -> GDP + PMVL	0		120	YDL168W	SFA1	ETH + NAD <-> ACAL + NADH	-24.138		210	YPL268W	PLC1	D45PI -> TPI + DAGLY	0.0405		218	YHL003C	LAG1	SPH + C260COA -> CER2 + COA	0.0079947	duplicate		282	YMR300C	ADE4	PRPP + GLN -> PPI + GLU + PRAM	0.194203	singleton		658	YBR084W	MIS1	THFm + FORm + ATPm -> ADPm + PIm + FTHFm	8.1e-06	singleton		767	YJR095W
91	YGR287C	YGR287C	MLT -> 2 GLC	0		144	LHO160COA + NAD -> 3KETO160COA + NADH		248	YMR208W	ERG12	UTP + MVL -> UDP + PMVL	0		121	YBR011C	IPP1	PPI -> 2 PI	14.4008		215	YMR296C/YDR062W	LCB1/2	C160COA + SER -> COA + DHSPH + CO2	0.0232799		219	YKL008C	LAC1	SPH + C260COA -> CER2 + COA	0.0079947	duplicate		283	YGL234W	ADE5,7	PRAM + ATP + GLY <-> ADP + PI + GAR	0.194203	singleton		659	U_65	U_65	FORm <-> FOR	-8.1e-06	unknown		768	YPL134C
92	YGR292W	MAL12	MLT -> 2 GLC	0		145	3KETO160COA + COA -> ACCOA + C140COA		265	YML008C	ERG6	ZYMST + SAM -> FEST + SAH	0		125	YDL085W	NDE2/NDH2	NADH + Qm -> QH2m + NAD	17.2709		216	YBR265W	TSC10	DHSPH + NADH -> SPH + NAD	0.0232799		220	YKL004W	AUR1	CER2 + PINS -> IPC	0.0159894	singleton		284	YDR408C	ADE8	GAR + FTHF -> THF + FGAR	0.194203	singleton		661	YBR084W	MIS1	METHFm <-> FTHFm	-8.1e-06	singleton		774	YBL015W
93	YJL216C	YJL216C	MLT -> 2 GLC	0		146	C140COA + O2 -> TDEC140COA + H2O2		266	YMR202W	ERG2	FEST -> EPST	0		126	YMR145C	NDH1/NDE1	NADH + Qm -> QH2m + NAD	17.2709		218	YHL003C	LAG1	SPH + C260COA -> CER2 + COA	0.0079947		221	YPL057C/YBR036C	CSG1/CSG2	IPC + GDPMAN -> MIPC	0.0079947	duplicate		285	YGR061C	ADE6	FGAR + ATP + GLN -> GLU + ADP + PI + FGAM	0.194203	singleton		683	YOR209C	NPT1	NAC + PRPP -> NACN + PPI	2.7e-06	singleton		778	YKL120W
94	YJL221C	FSP2	MLT -> 2 GLC	0		147	TDEC140COA -> LHO140COA		267	YLR056W	ERG3	EPST + O2 + NADPH -> NADP + ERTROL	0		128	YKL148C/YLL041C/YKL141W/YDR178W/YLR164W/YMR118C/YJL045W	SDH1/2/3/4/YLR164W/YMR118C/YJL045C	FADH2m + Qm <-> FADm + QH2m	0.9		220	YKL004W	AUR1	CER2 + PINS -> IPC	0.0159894		222	YBR161W/YBR036C	CSH1/CSG2	IPC + GDPMAN -> MIPC	0.0079947	duplicate		286	YGL234W	ADE5,7	FGAM + ATP -> ADP + PI + AIR	0.194203	singleton		726	U_84	U_84	ETH <-> ETHm	-21.15	unknown		779	U_116
95	YIL172C	YIL172C	MLT -> 2 GLC	0		148	LHO140COA + NAD -> 3KETO140COA + NADH		268	YMR015C	ERG5	ERTROL + O2 + NADPH -> NADP + ERTEOL	0		129	YEL024W/Q0105/YOR065W/YBL045C/YPR191W/YPR191W/YFR033C/YDR529C/YJL166W/YGR183C/YHR001W-A	RIP1/CYTB/CYT1/COR1/QCR1/QCR2/QCR6/6/7/8/9/10	QH2m + 2 FERIm + 1.5 Hm -> Qm + 2 FEROm	35.4418		221	YPL057C/YBR036C	CSG1/CSG2	IPC + GDPMAN -> MIPC	0.0079947		229	YOR171C	LCB4	SPH + ATP -> DHSP + ADP	0.00364526	duplicate		287	YOR128C	ADE2	CAIR <-> AIR + CO2	-0.194203	singleton		727	U_85	U_85	ACAL <-> ACALm	26.55	unknown		792	U_117
96	YOL157C	YOL157C	MLT -> 2 GLC	0		149	3KETO140COA + COA -> ACCOA + C120COA		269	YGL012W	ERG4	ERTEOL + NADPH -> ERGOST + NADP	0		130	Q0045/Q0250/Q0275/YDL067C/YGL187C/YGL191W/YHR051W/YIL111W/YLR038C/YLR395C/YMR256C/YNL052W	COX1/2/3/9/4/13/6/5B/12/8/7/5A	4 FEROm + O2m + 6 Hm -> 4 FERIm	17.7209		229	YOR171C	LCB4	SPH + ATP -> DHSP + ADP	0.00364526		230	YLR260W	LCB5	SPH + ATP -> DHSP + ADP	0.00364526	duplicate		288	YAR015W	ADE1	CAIR + ATP + ASP <-> ADP + PI + SAICAR	0.194203	singleton		729	U_87	U_87	THFm <-> THF	0.059217	unknown		854	YLL043W
97	YBR018C	GAL7	UDPG + GAL1P <-> G1P + UDPGAL	0		150	C120COA + 6 O2 -> TDEC120COA + 6 H2O2		275	YIR027C	DAL1	ATN <-> ATT	0		131	YBL099W/YPL271W/YDL004W/Q0085/YBR039W/YBR039W/YBR127C/YPL078C/YDR298C/YDR377W/YJR121W/YKL016C/YLR295C/Q0080/Q0130/YOL077W-A/YPR020W	ATP1/2/3/4/5/6/7/8/9/14/15/16/17/19/20	ADPm + PIm -> ATPm + 3 Hm	53.1627		237	YDR294C	DPL1	DHSP -> PETHM + C160AL	0.00729051		237	YDR294C	DPL1	DHSP -> PETHM + C160AL	0.00729051	singleton		289	YLR359W	ADE13	SAICAR <-> FUM + AICAR	0.194203	singleton		730	U_88	U_88	METTHFm <-> METTHF	1.55358	unknown		860	U_122
98	YBR126C/YML100W/YMR261C	TPS1/TSL1/TPS3	UDPG + G6P -> UDP + TRE6P	0.0621		151	TDEC120COA -> LHO120COA		276	YIR029W	DAL2	ATT <-> UGC + UREA	0		154	YKL182W/YPL231W	FAS1/2	C160COA + ACP <-> C160ACP + COA	-0.0159894		238	YJL196C	ELO1	C120COA + 3 ACCOA -> C180COA + 3 COA	0.0079947		238	YJL196C	ELO1	C120COA + 3 ACCOA -> C180COA + 3 COA	0.0079947	duplicate		290	YLR028C	ADE16	AICAR + FTHF <-> THF + PRFICA	0.0971014	duplicate		732	U_90	U_90	GLYm <-> GLY	-1.55359	unknown		991	YCR032W
99	YDR074W	TPS2	TRE6P -> TRE + PI	0.0621		152	LHO120COA + 6 NAD -> 3KETO120COA + 6 NADH		277	YIR032C	DAL3	UGC <-> GLX + UREA	0		156	YKL182W/YPL231W	FAS1/2	C120COA + ACP <-> C120ACP + COA	-0.0159894		240	YCR034W	ELO2	C180COA + 4 ACCOA -> C260COA + 4 COA	0.0079947		239	YCR034W	ELO2	C120COA + 3 ACCOA -> C180COA + 3 COA	0.0079947	duplicate		292	YLR028C	ADE16	PRFICA <-> IMP	0.0971014	duplicate		734	U_92	U_92	PROm <-> PRO	-1.9621	unknown		993	U_144
100	YEL011W	GLC3	UDPG -> UDP + GLYCOGEN	0.266667		153	3KETO120COA + 6 COA -> 6 ACCOA		301	YGL248W	PDE1	cAMP -> AMP	0		157	U_4	U_4	C160AL + NAD -> C160 + NADH	0.00729051		242	YML126C	ERG13	H3MCOA + COA <-> ACCOA + AACCOA	-0.25434		240	YCR034W	ELO2	C180COA + 4 ACCOA -> C260COA + 4 COA	0.0079947	duplicate		294	YNL220W	ADE12	IMP + GTP + ASP -> GDP + PI + ASUC	0.496877	singleton		736	U_94	U_94	ACm <-> AC	6.47446	unknown		994	U_145
101	YPR160W	GPH1	GLYCOGEN + PI -> G1P	0		154	C160COA + ACP <-> C160ACP + COA		302	YOR360C	PDE2	cAMP -> AMP	0		158	YOR317W	FAA1	C160 + ATP + COA -> C160COA + AMP	0.00182263		243	YLR450W	HMG2	MVL + COA + 2 NADP <-> H3MCOA + 2 NADPH	-0.12717		241	YLR372W	ELO3	C180COA + 4 ACCOA -> C260COA + 4 COA	0.0079947	duplicate		295	YLR359W	ADE13	ASUC <-> FUM + AMP	0.496877	singleton		738	U_96	U_96	AKAm -> AKA	8.92923	unknown		1014	YCR028C
102	YFR015C	GSY1	UDPG -> UDP + GLYCOGEN	0.266667		155	C140COA + ACP <-> C140ACP + COA		303	YDR530C	APA2	ADP + ATP -> PI + ATRP	0		159	YER015W	FAA2	C160 + ATP + COA -> C160COA + AMP	0.00182263		245	YMR208W	ERG12	ATP + MVL -> ADP + PMVL	0.210025		242	YML126C	ERG13	H3MCOA + COA <-> ACCOA + AACCOA	-0.25434	singleton		296	YHR216W	IMD2	IMP + NAD -> NADH + XMP	0.0120816	duplicate		745	YLR348C	DIC1	MAL + PIm <-> MALm + PI	0.0744555	singleton		1023	U_155
103	YLR258W	GSY2	UDPG -> UDP + GLYCOGEN	0.266667		156	C120COA + ACP <-> C120ACP + COA		304	YCL050C	APA1	ADP + GTP -> PI + ATRP	0		160	YIL009W	FAA3	C160 + ATP + COA -> C160COA + AMP	0.00182263		246	YMR208W	ERG12	CTP + MVL -> CDP + PMVL	0.044315		243	YLR450W	HMG2	MVL + COA + 2 NADP <-> H3MCOA + 2 NADPH	-0.12717	duplicate		299	YMR217W	GUA1	XMP + ATP + GLN -> GLU + AMP + PPI + GMP	0.0362448	singleton		746	YLR348C	DIC1	SUCC + PIm -> SUCCm + PI	0.9	singleton		1024	U_156
104	YAL054C	ACS1	ATP + AC + COA -> AMP + PPI + ACCOA	1.63723		157	C160AL + NAD -> C160 + NADH		305	YJL130C	URA2	CAP + ASP -> CAASP + PI	0		161	YMR246W	FAA4	C160 + ATP + COA -> C160COA + AMP	0.00182263		249	YMR220W	ERG8	ATP + PMVL -> ADP + PPMVL	0.25434		244	YML075C	HMG1	MVL + COA + 2 NADP <-> H3MCOA + 2 NADPH	-0.12717	duplicate		311	YKL024C	URA6	ATP + UMP <-> ADP + UDP	1.4267	singleton		747	YBR291C	CTP1	CIT + MALm <-> CITm + MAL	-0.125544	singleton		1036	U_164
105	YLR153C	ACS2	ATP + AC + COA -> AMP + PPI + ACCOA	1.63723		158	C160 + ATP + COA -> C160COA + AMP		306	YLR420W	URA4	CAASP <-> DOROA	0		162	YPL028W	ERG10	2 ACCOA <-> COA + AACCOA	0.25434		250	YNR043W	MVD1	ATP + PPMVL -> ADP + PI + IPPP + CO2	0.25434		245	YMR208W	ERG12	ATP + MVL -> ADP + PMVL	0.210025	singleton		323	YJR057W	CDC8	DTMP + ATP <-> ADP + DTDP	1.2755	singleton		750	YIL006W	YIL006W	PYR <-> PYRm + Hm	5.4	duplicate		1038	U_166
106	YDL168W	SFA1	FALD + RGT + NAD <-> FGT + NADH	0		162	2 ACCOA <-> COA + AACCOA		307	YKL216W	URA1	DOROA + Qm <-> QH2m + OROA	0		163	YNR016C	ACC1	ACCOA + ATP + CO2 <-> MALCOA + ADP + PI	0.711095		251	YPL117C	IDI1	IPPP <-> DMPP	0.08478		246	YMR208W	ERG12	CTP + MVL -> CDP + PMVL	0.044315	singleton		327	YHR106W	TRR2	OTHIOm + NADPHm -> NADPm + RTHIOm	0.315896	duplicate		751	YEL006W	YEL006W	PYR <-> PYRm + Hm	5.4	duplicate
107	YJL068C	YJL068C	FGT <-> RGT + FOR	0		163	ACCOA + ATP + CO2 <-> MALCOA + ADP + PI		308	YML106W	URA5	OROA + PRPP <-> PPI + OMP	0		164	YMR207C	HFA1	ACCOA + ATP + CO2 <-> MALCOA + ADP + PI	0.711095		252	YJL167W	ERG20	DMPP + IPPP -> GPP + PPI	0.08478		249	YMR220W	ERG8	ATP + PMVL -> ADP + PPMVL	0.25434	singleton		328	YLR043C	TRX1	RTHIO + H2O2 <-> OTHIO	-0.653948	duplicate		752	YPR021C	AGC1	GLUm + Hm <-> GLU	-1.22965	singleton
108	YGR087C	PDC6	PYR -> CO2 + ACAL	48.9904		165	MALCOA + ACP <-> MALACP + COA		309	YMR271C	URA10	OROA + PRPP <-> PPI + OMP	0		165	YKL182W/YPL231W	FAS1/2	MALCOA + ACP <-> MALACP + COA	1.42219		253	YJL167W	ERG20	GPP + IPPP -> FPP + PPI	0.08478		250	YNR043W	MVD1	ATP + PPMVL -> ADP + PI + IPPP + CO2	0.25434	singleton		329	YGR209C	TRX2	RTHIOm + H2O2m <-> OTHIOm	0.315896	duplicate		754	U_101	U_101	OIVAL <-> OIVALm	-0.7155	unknown
109	YLR134W	PDC5	PYR -> CO2 + ACAL	48.9904		166	ACCOA + ACP <-> ACACP + COA		310	YEL021W	URA3	OMP -> CO2 + UMP	0		166	YKL182W/YPL231W	FAS1/2	ACCOA + ACP <-> ACACP + COA	0.205071		254	YHR190W	ERG9	2 FPP + NADPH -> NADP + SQL	0.04239		251	YPL117C	IDI1	IPPP <-> DMPP	0.08478	singleton		331	YBR252W	DUT1	DUTP -> PPI + DUMP	1.28522	singleton		755	U_102	U_102	OMVAL <-> OMVALm	-0.5211	unknown
110	YLR044C	PDC1	PYR -> CO2 + ACAL	48.9904		167	ACACP + 4 MALACP + 8 NADPH -> 8 NADP + C100ACP + 4 CO2 + 4 ACP		313	YPR062W	FCY1	CYTS -> URA + NH3	0		167	YGR037C/YNR016C/YKL182W/YPL231W	ACB1/ACC1/FAS1/FAS2/	ACACP + 4 MALACP + 8 NADPH -> 8 NADP + C100ACP + 4 CO2 + 4 ACP	0.00293962		255	YGR175C	ERG1	SQL + O2 + NADP -> S23E + NADPH	0.04239		252	YJL167W	ERG20	DMPP + IPPP -> GPP + PPI	0.08478	singleton		332	YOR074C	CDC21	DUMP + METTHF -> DHF + DTMP	1.61279	singleton		760	U_106	U_106	DHF <-> DHFm	1.6128	unknown
111	YBL015W	ACH1	ACCOA -> COA + AC	0		168	ACACP + 5 MALACP + 10 NADPH -> 10 NADP + C120ACP + 5 CO2 + 5 ACP		315	U_13	U_13	DT + ATP -> ADP + DTMP	0		168	YGR037C/YNR016C/YKL182W/YPL231W	ACB1/ACC1/FAS1/FAS2/	ACACP + 5 MALACP + 10 NADPH -> 10 NADP + C120ACP + 5 CO2 + 5 ACP	0.0267104		256	YHR072W	ERG7	S23E -> LNST	0.04239		253	YJL167W	ERG20	GPP + IPPP -> FPP + PPI	0.08478	singleton		333	U_14	U_14	DCMP + ATP <-> ADP + DCDP	-0.00648	unknown		766	U_112	U_112	H2O2 <-> H2O2m	0.315896	unknown
112	YDL131W	LYS21/UBK1	ACCOA + AKG -> HCIT + COA	0.3861		169	ACACP + 6 MALACP + 12 NADPH -> 12 NADP + C140ACP + 6 CO2 + 6 ACP		316	YNR012W	URK1	URI + GTP -> UMP + GDP	0		169	YGR037C/YNR016C/YKL182W/YPL231W	ACB1/ACC1/FAS1/FAS2/	ACACP + 6 MALACP + 12 NADPH -> 12 NADP + C140ACP + 6 CO2 + 6 ACP	0.0172919		257	YHR007C	ERG11	LNST + NADPH + O2 -> IGST + NADP	0.04239		254	YHR190W	ERG9	2 FPP + NADPH -> NADP + SQL	0.04239	singleton		334	U_15	U_15	CMP + ATP <-> ADP + CDP	-0.037835	unknown		767	YJR095W	SFC1	SUCC + FUMm -> SUCCm + FUM	0.2	singleton
113	YDL182W	LYS20	ACCOA + AKG -> HCIT + COA	0.3861		170	ACACP + 7 MALACP + 14 NADPH -> 14 NADP + C160ACP + 7 CO2 + 7 ACP		317	YNR012W	URK1	CYTD + GTP -> GDP + CMP	0		170	YGR037C/YNR016C/YKL182W/YPL231W	ACB1/ACC1/FAS1/FAS2/	ACACP + 7 MALACP + 14 NADPH -> 14 NADP + C160ACP + 7 CO2 + 7 ACP	0.0626775		258	YNL280C	ERG24	IGST + NADPH -> DMZYMST + NADP	0.04239		255	YGR175C	ERG1	SQL + O2 + NADP -> S23E + NADPH	0.04239	singleton		335	YBL039C	URA7	UTP + GLN + ATP -> GLU + CTP + ADP + PI	0.07074	duplicate		768	YPL134C	ODC1	AKGm + AKA <-> AKG + AKAm	4.07852	duplicate
114	U_1	U_1	HCIT <-> HCITm	0.7722		171	ACACP + 7 MALACP + 13 NADPH -> 13 NADP + C161ACP + 7 CO2 + 7 ACP		318	YNR012W	URK1	URI + ATP -> ADP + UMP	0		171	YGR037C/YNR016C/YKL182W/YPL231W	ACB1/ACC1/FAS1/FAS2/	ACACP + 7 MALACP + 13 NADPH -> 13 NADP + C161ACP + 7 CO2 + 7 ACP	0.0292233		259	YGR060W	ERG25	3 O2 + DMZYMST -> IMZYMST	0.04239		256	YHR072W	ERG7	S23E -> LNST	0.04239	singleton		351	YDR226W	ADK1	ATP + AMP <-> 2 ADP	6.74675	duplicate		769	YOR222W	ODC2	AKGm + AKA <-> AKG + AKAm	4.07852	duplicate
115	YGL256W	ADH4	ETH + NAD <-> ACAL + NADH	-24.138		172	ACACP + 8 MALACP + 16 NADPH -> 16 NADP + C180ACP + 8 CO2 + 8 ACP		321	YLR245C	CDD1	CYTD -> URI + NH3	0		172	YGR037C/YNR016C/YKL182W/YPL231W	ACB1/ACC1/FAS1/FAS2/	ACACP + 8 MALACP + 16 NADPH -> 16 NADP + C180ACP + 8 CO2 + 8 ACP	0.00951053		260	YGL001C	ERG26	IMZYMST -> IIMZYMST + CO2	0.04239		257	YHR007C	ERG11	LNST + NADPH + O2 -> IGST + NADP	0.04239	singleton		355	YKL067W	YNK1	UDP + ATP <-> UTP + ADP	5.35604	singleton		774	YBL015W	ACH1	ACCOAm -> COAm + ACm	1.07446	singleton
116	YMR083W	ADH3	ETHm + NADm <-> ACALm + NADHm	-21.15		173	ACACP + 8 MALACP + 15 NADPH -> 15 NADP + C181ACP + 8 CO2 + 8 ACP		322	YLR245C	CDD1	DC -> NH3 + DU	0		173	YGR037C/YNR016C/YKL182W/YPL231W	ACB1/ACC1/FAS1/FAS2/	ACACP + 8 MALACP + 15 NADPH -> 15 NADP + C181ACP + 8 CO2 + 8 ACP	0.0406359		261	YLR100w	ERG27	IIMZYMST + NADPH -> MZYMST + NADP	0.04239		258	YNL280C	ERG24	IGST + NADPH -> DMZYMST + NADP	0.04239	singleton		360	YKL067W	YNK1	DTDP + ATP <-> DTTP + ADP	1.2755	singleton		778	YKL120W	OAC1	OA <-> OAm + Hm	4.5	singleton
117	YMR303C	ADH2	ETH + NAD <-> ACAL + NADH	-24.138		174	ACACP + 8 MALACP + 14 NADPH -> 14 NADP + C182ACP + 8 CO2 + 8 ACP		324	YML028W	TSA1	H2O2 + NADPH + RTHIO -> NADP + OTHIO	0		174	YGR037C/YNR016C/YKL182W/YPL231W	ACB1/ACC1/FAS1/FAS2/	ACACP + 8 MALACP + 14 NADPH -> 14 NADP + C182ACP + 8 CO2 + 8 ACP	0.0160814		262	YGR060W	ERG25	3 O2 + MZYMST -> IZYMST	0.04239		259	YGR060W	ERG25	3 O2 + DMZYMST -> IMZYMST	0.04239	singleton		362	YKL067W	YNK1	GDP + ATP <-> GTP + ADP	2.69717	singleton		779	U_116	U_116	ATP -> ADP + PI	86.323	unknown
118	YBR145W	ADH5	ETH + NAD <-> ACAL + NADH	-24.138		175	C140 + ATP + 7 COA + 7 FADm + 7 NAD -> AMP + PPI + 7 FADH2m + 7 NADH + 7 ACCOA		325	YDR453C	TSA2	H2O2 + NADPH + RTHIO -> NADP + OTHIO	0		178	U_5	U_5	GL3P + 0.017 C100ACP + 0.062 C120ACP + 0.1 C140ACP + 0.27 C160ACP + 0.169 C161ACP + 0.055 C180ACP + 0.235 C181ACP + 0.093 C182ACP -> AGL3P + ACP	0.0770094		263	YGL001C	ERG26	IZYMST -> IIZYMST + CO2	0.04239		260	YGL001C	ERG26	IMZYMST -> IIMZYMST + CO2	0.04239	singleton		364	U_16	U_16	DAMP + ATP <-> DADP + ADP	-0.00972	unknown		792	U_117	U_117	OBUT <-> OBUTm	0.5211	unknown
119	YOL086C	ADH1	ETH + NAD <-> ACAL + NADH	-24.138		176	C160 + ATP + 8 COA + 8 FADm + 8 NAD -> AMP + PPI + 8 FADH2m + 8 NADH + 8 ACCOA		326	YDR353W	TRR1	OTHIO + NADPH -> NADP + RTHIO	0		181	YDL052C	SLC1	AGL3P + 0.017 C100ACP + 0.062 C120ACP + 0.100 C140ACP + 0.270 C160ACP + 0.169 C161ACP + 0.055 C180ACP + 0.235 C181ACP + 0.093 C182ACP -> PA + ACP	0.0770094		264	YLR100W	ERG27	IIZYMST + NADPH -> ZYMST + NADP	0.04239		261	YLR100w	ERG27	IIMZYMST + NADPH -> MZYMST + NADP	0.04239	singleton		399	YKL104C	GFA1	F6P + GLN -> GLU + GA6P	4.914e-05	singleton		854	YLL043W	FPS1	GLxt <-> GL	-3.3	duplicate
120	YDL168W	SFA1	ETH + NAD <-> ACAL + NADH	-24.138		177	C180 + ATP + 9 COA + 9 FADm + 9 NAD -> AMP + PPI + 9 FADH2m + 9 NADH + 9 ACCOA		337	YML022W	APT1	AD + PRPP -> PPI + AMP	0		184	YBR029C	CDS1	PA + CTP <-> CDPDG + PPI	0.0753894		270	YOL061W	PRS5	R5P + ATP <-> PRPP + AMP	0.37548		262	YGR060W	ERG25	3 O2 + MZYMST -> IZYMST	0.04239	singleton		400	YFL017C	GNA1	ACCOA + GA6P <-> COA + NAGA6P	4.914e-05	singleton		855	YGL084C	GUP1	GLxt <-> GL	-3.3	duplicate
121	YBR011C	IPP1	PPI -> 2 PI	14.4008		178	GL3P + 0.017 C100ACP + 0.062 C120ACP + 0.1 C140ACP + 0.27 C160ACP + 0.169 C161ACP + 0.055 C180ACP + 0.235 C181ACP + 0.093 C182ACP -> AGL3P + ACP		339	YNL141W	AAH1	DA -> DIN + NH3	0		186	YER026C	CHO1	CDPDG + SER <-> CMP + PS	0.0054		278	YJL005W	CYR1	ATP -> cAMP + PPI	2.7e-06		263	YGL001C	ERG26	IZYMST -> IIZYMST + CO2	0.04239	singleton		401	YEL058W	PCM1	NAGA1P <-> NAGA6P	-4.914e-05	singleton		856	YPL189W	GUP2	GLxt <-> GL	-3.3	duplicate
122	YMR267W	PPA2	PPIm -> 2 PIm	0		179	T3P2 + 0.017 C100ACP + 0.062 C120ACP + 0.1 C140ACP + 0.27 C160ACP + 0.169 C161ACP + 0.055 C180ACP + 0.235 C181ACP + 0.093 C182ACP -> AT3P2 + ACP		340	YLR209C	PNP1	DIN + PI <-> HYXN + DR1P	0		190	YGR157W	CHO2	SAM + PE -> SAH + PMME	0.0162		279	YDR454C	GUK1	GMP + ATP <-> GDP + ADP	0.0127548		264	YLR100W	ERG27	IIZYMST + NADPH -> ZYMST + NADP	0.04239	singleton		402	YDL103C	QRI1	UTP + NAGA1P <-> UDPNAG + PPI	4.914e-05	singleton		860	U_122	U_122	TRExt + HEXT -> TRE	-0.0621	unknown
123	U_2	U_2	FOR + Qm -> QH2m + CO2 +2 HEXT	0		180	AT3P2 + NADPH -> AGL3P + NADP		341	YLR209C	PNP1	DA + PI <-> AD + DR1P	0		191	YJR073C	OPI3	SAM + PMME -> SAH + PDME	0.0162		280	YDR454C	GUK1	DGMP + ATP <-> DGDP + ADP	-0.00648		270	YOL061W	PRS5	R5P + ATP <-> PRPP + AMP	0.37548	duplicate		403	YBR023C	CHS3	UDPNAG -> CHIT + UDP	1.638e-05	duplicate		991	YCR032W	BPH1	ACxt + HEXT <-> AC	-5	singleton
124	YML120C	NDI1	NADHm + Qm -> QH2m + NADm	0		181	AGL3P + 0.017 C100ACP + 0.062 C120ACP + 0.100 C140ACP + 0.270 C160ACP + 0.169 C161ACP + 0.055 C180ACP + 0.235 C181ACP + 0.093 C182ACP -> PA + ACP		342	YLR209C	PNP1	DG + PI <-> GN + DR1P	0		192	YJR073C	OPI3	PDME + SAM -> PC + SAH	0.0162		281	YDR454C	GUK1	GMP + DATP <-> GDP + DADP	0.00972		271	YBL068W	PRS4	R5P + ATP <-> PRPP + AMP	0.37548	duplicate		412	YPR035W	GLN1	GLU + NH3 + ATP -> GLN + ADP + PI	1.63538	singleton		993	U_144	U_144	ETHxt <-> ETH	-141.84	unknown
125	YDL085W	NDE2/NDH2	NADH + Qm -> QH2m + NAD	17.2709		182	PAm + CTPm <-> CDPDGm + PPIm		343	YLR209C	PNP1	HYXN + R1P <-> INS + PI	0		197	YDR147W	EKI1	ATP + ETHM -> ADP + PETHM	0.00715474		282	YMR300C	ADE4	PRPP + GLN -> PPI + GLU + PRAM	0.194203		272	YER099C	PRS2	R5P + ATP <-> PRPP + AMP	0.37548	duplicate		418	YKL106W	AAT1	OAm + GLUm <-> ASPm + AKGm	0.0744555	duplicate		994	U_145	U_145	SUCCxt + HEXT <-> SUCC	-3	unknown
126	YMR145C	NDH1/NDE1	NADH + Qm -> QH2m + NAD	17.2709		183	PA <-> PAm + Hm		344	YLR209C	PNP1	AD + R1P <-> PI + ADN	0		198	YLR133W	CKI1	ATP + ETHM -> ADP + PETHM	0.00715474		283	YGL234W	ADE5,7	PRAM + ATP + GLY <-> ADP + PI + GAR	0.194203		273	YHL011C	PRS3	R5P + ATP <-> PRPP + AMP	0.37548	duplicate		419	YLR027C	AAT2	OA + GLU <-> ASP + AKG	5.2	duplicate		1014	YCR028C	FEN2	PNTOxt + HEXT <-> PNTO	0.000175619	singleton
127	YHR042W	NCP1	NADPH + 2 FERIm -> NADP + 2 FEROm	0		184	PA + CTP <-> CDPDG + PPI		345	YLR209C	PNP1	GN + R1P <-> PI + GSN	0		199	U_10	U_10	ETHM <-> ACAL + NH3	-0.0143095		284	YDR408C	ADE8	GAR + FTHF -> THF + FGAR	0.194203		274	YKL181W	PRS1	R5P + ATP <-> PRPP + AMP	0.37548	duplicate		421	YLR089C	ALT1	PYRm + GLUm <-> AKGm + ALAm	2.2479	duplicate		1023	U_155	U_155	DTTPxt <-> DTTP	-1.2755	unknown
128	YKL148C/YLL041C/YKL141W/YDR178W/YLR164W/YMR118C/YJL045W	SDH1/2/3/4/YLR164W/YMR118C/YJL045C	FADH2m + Qm <-> FADm + QH2m	0.9		185	CTPm + RTHIOm -> DCTPm + OTHIOm		346	YLR209C	PNP1	XAN + R1P <-> PI + XTSINE	0		200	YGR007W	MUQ1	PETHM + CTP -> CDPETN + PPI	0.0216		285	YGR061C	ADE6	FGAR + ATP + GLN -> GLU + ADP + PI + FGAM	0.194203		278	YJL005W	CYR1	ATP -> cAMP + PPI	2.7e-06	singleton		422	YPR145W	ASN1	ASP + ATP + GLN -> GLU + ASN + AMP + PPI	0.1377	duplicate		1024	U_156	U_156	THYxt <-> THY + HEXT	-0.327578	unknown
129	YEL024W/Q0105/YOR065W/YBL045C/YPR191W/YPR191W/YFR033C/YDR529C/YJL166W/YGR183C/YHR001W-A	RIP1/CYTB/CYT1/COR1/QCR1/QCR2/QCR6/6/7/8/9/10	QH2m + 2 FERIm + 1.5 Hm -> Qm + 2 FEROm	35.4418		186	CDPDG + SER <-> CMP + PS		347	YJR133W	XPT1	XAN + PRPP -> XMP + PPI	0		201	YHR123W	EPT1	CDPETN + DAGLY <-> CMP + PE	0.0216		286	YGL234W	ADE5,7	FGAM + ATP -> ADP + PI + AIR	0.194203		279	YDR454C	GUK1	GMP + ATP <-> GDP + ADP	0.0127548	singleton		433	YOR184W	SER1	PHP + GLU -> AKG + 3PSER	1.1	singleton		1036	U_164	U_164	NACxt + HEXT -> NAC	2.7e-06	unknown
130	Q0045/Q0250/Q0275/YDL067C/YGL187C/YGL191W/YHR051W/YIL111W/YLR038C/YLR395C/YMR256C/YNL052W	COX1/2/3/9/4/13/6/5B/12/8/7/5A	4 FEROm + O2m + 6 Hm -> 4 FERIm	17.7209		187	CDPDGm + SERm <-> CMPm + PSm		348	YDR400W	URH1	CYTD -> CYTS + RIB	0		202	YJL153C	INO1	G6P -> MI1P	0.0699894		287	YOR128C	ADE2	CAIR <-> AIR + CO2	-0.194203		280	YDR454C	GUK1	DGMP + ATP <-> DGDP + ADP	-0.00648	singleton		436	YLR058C	SHM2	THF + SER <-> GLY + METTHF	0.44762	singleton		1038	U_166	U_166	PABAxt + HEXT -> PABA	2.7e-06	unknown
131	YBL099W/YPL271W/YDL004W/Q0085/YBR039W/YBR039W/YBR127C/YPL078C/YDR298C/YDR377W/YJR121W/YKL016C/YLR295C/Q0080/Q0130/YOL077W-A/YPR020W	ATP1/2/3/4/5/6/7/8/9/14/15/16/17/19/20	ADPm + PIm -> ATPm + 3 Hm	53.1627		188	PS -> PE + CO2		349	YDR400W	URH1	URI -> URA + RIB	0		203	YHR046C	INM1	MI1P -> MYOI + PI	0.0349947		288	YAR015W	ADE1	CAIR + ATP + ASP <-> ADP + PI + SAICAR	0.194203		281	YDR454C	GUK1	GMP + DATP <-> GDP + DADP	0.00972	singleton		439	YER052C	HOM3	ASP + ATP -> ADP + BASP	3.07138	singleton
132	YML054C	CYB2	2 FERIm + LLACm -> PYRm + 2 FEROm	0		189	PSm -> PEm + CO2m		350	YJR105W	ADO1	ADN + ATP -> AMP + ADP	0		204	YDR287W	YDR287W	MI1P -> MYOI + PI	0.0349947		289	YLR359W	ADE13	SAICAR <-> FUM + AICAR	0.194203		282	YMR300C	ADE4	PRPP + GLN -> PPI + GLU + PRAM	0.194203	singleton		440	YDR158W	HOM2	BASP + NADPH -> NADP + PI + ASPSA	3.07138	singleton
133	U_3	U_3	LLACm <-> LLAC	0		190	SAM + PE -> SAH + PMME		352	YDR226W	ADK1	GTP + AMP <-> ADP + GDP	0		205	YPR113W	PIS1	CDPDG + MYOI -> CMP + PINS	0.0699894		290	YLR028C	ADE16	AICAR + FTHF <-> THF + PRFICA	0.0971014		283	YGL234W	ADE5,7	PRAM + ATP + GLY <-> ADP + PI + GAR	0.194203	singleton		441	YJR139C	HOM6	ASPSA + NADH -> NAD + HSER	3.07138	singleton
134	YDL174C	DLD1	2 FERIm + LACm -> PYRm + 2 FEROm	0		191	SAM + PMME -> SAH + PDME		353	YDR226W	ADK1	ITP + AMP <-> ADP + IDP	0		206	YNL267W	PIK1	ATP + PINS -> ADP + PINS4P	0.0135		292	YLR028C	ADE16	PRFICA <-> IMP	0.0971014		284	YDR408C	ADE8	GAR + FTHF -> THF + FGAR	0.194203	singleton		443	YHR025W	THR1	HSER + ATP -> ADP + PHSER	3.07138	singleton
135	YDL178W	DLD2	2 FERIm + LACm -> PYRm + 2 FEROm	0		192	PDME + SAM -> PC + SAH		354	YER170W	ADK2	ATPm + AMPm <-> 2 ADPm	0		207	YLR305C	STT4	ATP + PINS -> ADP + PINS4P	0.0135		294	YNL220W	ADE12	IMP + GTP + ASP -> GDP + PI + ASUC	0.496877		285	YGR061C	ADE6	FGAR + ATP + GLN -> GLU + ADP + PI + FGAM	0.194203	singleton		444	YCR053W	THR4	PHSER -> PI + THR	3.07138	singleton
136	YEL071W	DLD3	2 FERIm + LACm -> PYRm + 2 FEROm	0		193	PE + METTHF -> CHO + THF		356	YKL067W	YNK1	CDP + ATP <-> CTP + ADP	0		208	YJL100W	LSB6	ATP + PINS -> ADP + PINS4P	0.0135		295	YLR359W	ADE13	ASUC <-> FUM + AMP	0.496877		286	YGL234W	ADE5,7	FGAM + ATP -> ADP + PI + AIR	0.194203	singleton		452	YER043C	SAH1	SAH -> HCYS + ADN	0.0486	singleton
137	YPL275W/YPL276W	FDH2	FOR + NAD -> CO2 + NADH	0		194	ATP + CHO -> ADP + PCHO		357	YKL067W	YNK1	DGDP + ATP <-> DGTP + ADP	0		209	YDR208W	MSS4	PINS4P + ATP -> D45PI + ADP	0.0405		296	YHR216W	IMD2	IMP + NAD -> NADH + XMP	0.0120816		287	YOR128C	ADE2	CAIR <-> AIR + CO2	-0.194203	singleton		454	YAL012W	CYS3	LLCT -> CYS + NH3 + OBUT	0.0486	singleton
138	YOR388C	FDH1	FOR + NAD -> CO2 + NADH	0		195	PCHO + CTP -> CDPCHO + PPI		358	YKL067W	YNK1	DUDP + ATP <-> DUTP + ADP	0		210	YPL268W	PLC1	D45PI -> TPI + DAGLY	0.0405		299	YMR217W	GUA1	XMP + ATP + GLN -> GLU + AMP + PPI + GMP	0.0362448		288	YAR015W	ADE1	CAIR + ATP + ASP <-> ADP + PI + SAICAR	0.194203	singleton		459	YDR502C	SAM2	MET + ATP -> PPI + PI + SAM	0.0243	duplicate
139	YBR208C	DUR1,2	ATP + UREA + CO2 <-> ADP + PI + UREAC	0		196	CDPCHO + DAGLY -> PC + CMP		359	YKL067W	YNK1	DCDP + ATP <-> DCTP + ADP	0		215	YMR296C/YDR062W	LCB1/2	C160COA + SER -> COA + DHSPH + CO2	0.0232799		300	YML035C	AMD1	AMP -> IMP + NH3	0.290319		289	YLR359W	ADE13	SAICAR <-> FUM + AICAR	0.194203	singleton		470	YJR148W	BAT2	OMVAL + GLU <-> AKG + ILE	0.5211	duplicate
140	YBR208C	DUR1,2	UREAC -> 2 NH3 + 2 CO2	0		197	ATP + ETHM -> ADP + PETHM		361	YKL067W	YNK1	DADP + ATP <-> DATP + ADP	0		216	YBR265W	TSC10	DHSPH + NADH -> SPH + NAD	0.0232799		311	YKL024C	URA6	ATP + UMP <-> ADP + UDP	1.4267		290	YLR028C	ADE16	AICAR + FTHF <-> THF + PRFICA	0.0971014	duplicate		472	YJR148W	BAT2	OIVAL + GLU <-> AKG + VAL	0.7155	duplicate
141	YFR030W/YJR137C	MET10/ECM17	H2SO3 + 3 NADPH <-> H2S + 3 NADP	0		199	ETHM <-> ACAL + NH3		363	YKL067W	YNK1	IDP + ATP <-> ITP + IDP	0		218	YHL003C	LAG1	SPH + C260COA -> CER2 + COA	0.0079947		312	YHR128W	FUR1	URA + PRPP -> UMP + PPI	1.6076		291	YMR120C	ADE17	AICAR + FTHF <-> THF + PRFICA	0.0971014	duplicate		474	YMR108W/YCL009C	ILV2/6	OBUTm + PYRm -> ABUTm + CO2m	0.5211	singleton
142	YGL205W	POX1	C160COA + O2 -> TDEC160COA + H2O2	0		200	PETHM + CTP -> CDPETN + PPI		365	YNL141W	AAH1	AD -> NH3 + HYXN	0		219	YKL008C	LAC1	SPH + C260COA -> CER2 + COA	0.0079947		314	U_12	U_12	DU + ATP -> DUMP + ADP	0.327578		292	YLR028C	ADE16	PRFICA <-> IMP	0.0971014	duplicate		475	YMR108W/YCL009C	ILV2/6	2 PYRm -> CO2m + ACLACm	0.7155	singleton
143	YKR009C	FOX2	TDEC160COA -> LHO160COA	0		201	CDPETN + DAGLY <-> CMP + PE		367	U_18	U_18	GSN + ATP -> GMP + ADP	0		220	YKL004W	AUR1	CER2 + PINS -> IPC	0.0159894		319	YLR209C	PNP1	DU + PI <-> URA + DR1P	-0.327578		293	YMR120C	ADE17	PRFICA <-> IMP	0.0971014	duplicate		476	YLR355C	ILV5	ACLACm + NADPHm -> NADPm + DHVALm	0.7155	singleton
144	YKR009C	FOX2	LHO160COA + NAD -> 3KETO160COA + NADH	0		202	G6P -> MI1P		368	YDR399W	HPT1	HYXN + PRPP -> PPI + IMP	0		221	YPL057C/YBR036C	CSG1/CSG2	IPC + GDPMAN -> MIPC	0.0079947		320	YLR209C	PNP1	DT + PI <-> THY + DR1P	0.327578		294	YNL220W	ADE12	IMP + GTP + ASP -> GDP + PI + ASUC	0.496877	singleton		477	YLR355C	ILV5	ABUTm + NADPHm -> NADPm + DHMVAm	0.5211	singleton
145	YIL160C	POT1	3KETO160COA + COA -> ACCOA + C140COA	0		203	MI1P -> MYOI + PI		369	YDR399W	HPT1	GN + PRPP -> PPI + GMP	0		222	YBR161W/YBR036C	CSH1/CSG2	IPC + GDPMAN -> MIPC	0.0079947		323	YJR057W	CDC8	DTMP + ATP <-> ADP + DTDP	1.2755		295	YLR359W	ADE13	ASUC <-> FUM + AMP	0.496877	singleton		478	YJR016C	ILV3	DHVALm -> OIVALm	0.7155	singleton
146	YGL205W	POX1	C140COA + O2 -> TDEC140COA + H2O2	0		205	CDPDG + MYOI -> CMP + PINS		370	U_19	U_19	URI + PI <-> URA + R1P	0		229	YOR171C	LCB4	SPH + ATP -> DHSP + ADP	0.00364526		327	YHR106W	TRR2	OTHIOm + NADPHm -> NADPm + RTHIOm	0.315896		296	YHR216W	IMD2	IMP + NAD -> NADH + XMP	0.0120816	duplicate		479	YJR016C	ILV3	DHMVAm -> OMVALm	0.5211	singleton
147	YKR009C	FOX2	TDEC140COA -> LHO140COA	0		206	ATP + PINS -> ADP + PINS4P		371	YKL024C	URA6	DUMP + ATP <-> DUDP + ADP	0		230	YLR260W	LCB5	SPH + ATP -> DHSP + ADP	0.00364526		328	YLR043C	TRX1	RTHIO + H2O2 <-> OTHIO	-0.653948		297	YML056C	IMD4	IMP + NAD -> NADH + XMP	0.0120816	duplicate		483	YDR234W	LYS4	HCITm <-> HACNm	0.7722	singleton
148	YKR009C	FOX2	LHO140COA + NAD -> 3KETO140COA + NADH	0		209	PINS4P + ATP -> D45PI + ADP		372	U_20	U_20	CMP -> CYTS + R5P	0		237	YDR294C	DPL1	DHSP -> PETHM + C160AL	0.00729051		329	YGR209C	TRX2	RTHIOm + H2O2m <-> OTHIOm	0.315896		298	YLR432W	IMD3	IMP + NAD -> NADH + XMP	0.0120816	duplicate		484	YDR234W	LYS4	HICITm <-> HACNm	-0.7722	singleton
149	YIL160C	POT1	3KETO140COA + COA -> ACCOA + C120COA	0		210	D45PI -> TPI + DAGLY		373	YHR144C	DCD1	DCMP -> DUMP + NH3	0		238	YJL196C	ELO1	C120COA + 3 ACCOA -> C180COA + 3 COA	0.0079947		331	YBR252W	DUT1	DUTP -> PPI + DUMP	1.28522		299	YMR217W	GUA1	XMP + ATP + GLN -> GLU + AMP + PPI + GMP	0.0362448	singleton		485	YIL094C	LYS12	HICITm + NADm <-> AKAm + CO2m + NADHm	0.7722	singleton
150	YGL205W	POX1	C120COA + 6 O2 -> TDEC120COA + 6 H2O2	0		211	CDPDGm + GL3Pm <-> CMPm + PGPm		374	U_21	U_21	DUMP -> DU + PI	0		239	YCR034W	ELO2	C120COA + 3 ACCOA -> C180COA + 3 COA	0.0079947		332	YOR074C	CDC21	DUMP + METTHF -> DHF + DTMP	1.61279		311	YKL024C	URA6	ATP + UMP <-> ADP + UDP	1.4267	singleton		486	U_42	U_42	AKA + GLU <-> AMA + AKG	0.7722	unknown
151	YKR009C	FOX2	TDEC120COA -> LHO120COA	0		212	PGPm -> PIm + PGm		376	U_23	U_23	DAMP -> DA + PI	0		240	YCR034W	ELO2	C180COA + 4 ACCOA -> C260COA + 4 COA	0.0079947		333	U_14	U_14	DCMP + ATP <-> ADP + DCDP	-0.00648		323	YJR057W	CDC8	DTMP + ATP <-> ADP + DTDP	1.2755	singleton		487	YBR115C/YGL154C	LYS2/5	AMA + NADPH + ATP -> AMASA + NADP + AMP + PPI	0.7722	singleton
152	YKR009C	FOX2	LHO120COA + 6 NAD -> 3KETO120COA + 6 NADH	0		213	CDPDGm + PGm -> CMPm + CLm		377	U_24	U_24	DGMP -> DG + PI	0		241	YLR372W	ELO3	C180COA + 4 ACCOA -> C260COA + 4 COA	0.0079947		334	U_15	U_15	CMP + ATP <-> ADP + CDP	-0.037835		327	YHR106W	TRR2	OTHIOm + NADPHm -> NADPm + RTHIOm	0.315896	duplicate		488	YNR050C	LYS9	GLU + AMASA + NADPH <-> SACP + NADP	0.7722	singleton
153	YIL160C	POT1	3KETO120COA + 6 COA -> 6 ACCOA	0		214	PA -> DAGLY + PI		378	U_25	U_25	DCMP -> DC + PI	0		242	YML126C	ERG13	H3MCOA + COA <-> ACCOA + AACCOA	-0.25434		335	YBL039C	URA7	UTP + GLN + ATP -> GLU + CTP + ADP + PI	0.07074		328	YLR043C	TRX1	RTHIO + H2O2 <-> OTHIO	-0.653948	duplicate		489	YIR034C	LYS1	SACP + NAD <-> LYS + AKG + NADH	0.7722	singleton
154	YKL182W/YPL231W	FAS1/2	C160COA + ACP <-> C160ACP + COA	-0.0159894		215	C160COA + SER -> COA + DHSPH + CO2		379	U_26	U_26	CMP -> CYTD + PI	0		243	YLR450W	HMG2	MVL + COA + 2 NADP <-> H3MCOA + 2 NADPH	-0.12717		338	YNL141W	AAH1	ADN -> INS + NH3	0.0486		329	YGR209C	TRX2	RTHIOm + H2O2m <-> OTHIOm	0.315896	duplicate		492	YER069W	ARG5,6	NAGLUm + ATPm -> ADPm + NAGLUPm	0.4347	singleton
155	YKL182W/YPL231W	FAS1/2	C140COA + ACP <-> C140ACP + COA	0		216	DHSPH + NADH -> SPH + NAD		380	U_27	U_27	AMP -> PI + ADN	0		244	YML075C	HMG1	MVL + COA + 2 NADP <-> H3MCOA + 2 NADPH	-0.12717		351	YDR226W	ADK1	ATP + AMP <-> 2 ADP	6.74675		330	YCR083W	TRX3	RTHIO + H2O2 <-> OTHIO	-0.653948	duplicate		493	YER069W	ARG5,6	NAGLUPm + NADPHm -> NADPm + PIm + NAGLUSm	0.4347	singleton
156	YKL182W/YPL231W	FAS1/2	C120COA + ACP <-> C120ACP + COA	-0.0159894		217	SPH + O2 + NADPH -> PSPH + NADP		381	U_28	U_28	GMP -> PI + GSN	0		245	YMR208W	ERG12	ATP + MVL -> ADP + PMVL	0.210025		355	YKL067W	YNK1	UDP + ATP <-> UTP + ADP	5.35604		331	YBR252W	DUT1	DUTP -> PPI + DUMP	1.28522	singleton		494	YOL140W	ARG8	NAGLUSm + GLUm -> AKGm + NAORNm	0.4347	singleton
157	U_4	U_4	C160AL + NAD -> C160 + NADH	0.00729051		218	SPH + C260COA -> CER2 + COA		382	U_29	U_29	IMP -> PI + INS	0		246	YMR208W	ERG12	CTP + MVL -> CDP + PMVL	0.044315		360	YKL067W	YNK1	DTDP + ATP <-> DTTP + ADP	1.2755		332	YOR074C	CDC21	DUMP + METTHF -> DHF + DTMP	1.61279	singleton		495	YMR062C	ECM40	NAORNm + GLUm -> ORNm + NAGLUm	0.4347	singleton
158	YOR317W	FAA1	C160 + ATP + COA -> C160COA + AMP	0.00182263		220	CER2 + PINS -> IPC		383	U_30	U_30	XMP -> PI + XTSINE	0		249	YMR220W	ERG8	ATP + PMVL -> ADP + PPMVL	0.25434		362	YKL067W	YNK1	GDP + ATP <-> GTP + ADP	2.69717		333	U_14	U_14	DCMP + ATP <-> ADP + DCDP	-0.00648	unknown		496	YJL130C	URA2	GLN + 2 ATP + CO2 -> GLU + CAP + 2 ADP + PI	0.21735	singleton
159	YER015W	FAA2	C160 + ATP + COA -> C160COA + AMP	0.00182263		221	IPC + GDPMAN -> MIPC		384	U_31	U_31	UMP -> PI + URI	0		250	YNR043W	MVD1	ATP + PPMVL -> ADP + PI + IPPP + CO2	0.25434		364	U_16	U_16	DAMP + ATP <-> DADP + ADP	-0.00972		334	U_15	U_15	CMP + ATP <-> ADP + CDP	-0.037835	unknown		498	YJL088W	ARG3	ORN + CAP -> CITR + PI	0.4347	singleton
160	YIL009W	FAA3	C160 + ATP + COA -> C160COA + AMP	0.00182263		223	MIPC + PINS -> MIP2C		385	YER070W/YJL026W/YIL066C/YGR180C	RNR1/2/3/3	ADP + RTHIO -> DADP + OTHIO	0		251	YPL117C	IDI1	IPPP <-> DMPP	0.08478		366	U_17	U_17	INS + ATP -> IMP + ADP	0.0486		335	YBL039C	URA7	UTP + GLN + ATP -> GLU + CTP + ADP + PI	0.07074	duplicate		500	YOL058W	ARG1	CITR + ASP + ATP <-> AMP + PPI + ARGSUCC	0.4347	singleton
161	YMR246W	FAA4	C160 + ATP + COA -> C160COA + AMP	0.00182263		224	CER2 + NADPH + O2 -> CER3 + NADP		388	YER070W/YJL026W/YIL066C/YGR180C	RNR1/2/3/6	UDP + RTHIO -> OTHIO + DUDP	0		252	YJL167W	ERG20	DMPP + IPPP -> GPP + PPI	0.08478		375	U_22	U_22	DTMP -> DT + PI	0.327578		336	YJR103W	URA8	UTP + GLN + ATP -> GLU + CTP + ADP + PI	0.07074	duplicate		501	YHR018C	ARG4	ARGSUCC <-> FUM + ARG	0.4347	singleton
162	YPL028W	ERG10	2 ACCOA <-> COA + AACCOA	0.25434		225	CER3 + PINS -> IPC2		390	U_33	U_33	GTP + RTHIO -> DGTP + OTHIO	0		253	YJL167W	ERG20	GPP + IPPP -> FPP + PPI	0.08478		386	YER070W/YJL026W/YIL066C/YGR180C	RNR1/2/3/4	GDP + RTHIO -> DGDP + OTHIO	0.00648		351	YDR226W	ADK1	ATP + AMP <-> 2 ADP	6.74675	duplicate		517	YBR249C	ARO4	E4P + PEP -> PI + 3DDAH7P	0.3564	duplicate
163	YNR016C	ACC1	ACCOA + ATP + CO2 <-> MALCOA + ADP + PI	0.711095		226	IPC2 + GDPMAN -> MIPC2		391	U_34	U_34	CTP + RTHIO -> DCTP + OTHIO	0		254	YHR190W	ERG9	2 FPP + NADPH -> NADP + SQL	0.04239		387	YER070W/YJL026W/YIL066C/YGR180C	RNR1/2/3/5	CDP + RTHIO -> DCDP + OTHIO	0.00648		355	YKL067W	YNK1	UDP + ATP <-> UTP + ADP	5.35604	singleton		519	YDR127W	ARO1	3DDAH7P -> DQT + PI	0.7128	singleton
164	YMR207C	HFA1	ACCOA + ATP + CO2 <-> MALCOA + ADP + PI	0.711095		228	MIPC2 + PINS -> MIP2C2		393	U_36	U_36	GTP -> GSN + 3 PI	0		255	YGR175C	ERG1	SQL + O2 + NADP -> S23E + NADPH	0.04239		389	U_32	U_32	ATP + RTHIO -> DATP + OTHIO	0.00972		360	YKL067W	YNK1	DTDP + ATP <-> DTTP + ADP	1.2755	singleton		520	YDR127W	ARO1	DQT -> DHSK	0.7128	singleton
165	YKL182W/YPL231W	FAS1/2	MALCOA + ACP <-> MALACP + COA	1.42219		229	SPH + ATP -> DHSP + ADP		394	U_37	U_37	DGTP -> DG + 3 PI	0		256	YHR072W	ERG7	S23E -> LNST	0.04239		392	U_35	U_35	UTP + RTHIO -> OTHIO + DUTP	1.28522		362	YKL067W	YNK1	GDP + ATP <-> GTP + ADP	2.69717	singleton		521	YDR127W	ARO1	DHSK + NADPH -> SME + NADP	0.7128	singleton
166	YKL182W/YPL231W	FAS1/2	ACCOA + ACP <-> ACACP + COA	0.205071		231	DHSP -> SPH + PI		395	U_38	U_38	AMP -> AD + R5P	0		257	YHR007C	ERG11	LNST + NADPH + O2 -> IGST + NADP	0.04239		396	YMR250W	GAD1	GLU -> GABA + CO2	2.77422		364	U_16	U_16	DAMP + ATP <-> DADP + ADP	-0.00972	unknown		522	YDR127W	ARO1	SME + ATP -> ADP + SME5P	0.7128	singleton
167	YGR037C/YNR016C/YKL182W/YPL231W	ACB1/ACC1/FAS1/FAS2/	ACACP + 4 MALACP + 8 NADPH -> 8 NADP + C100ACP + 4 CO2 + 4 ACP	0.00293962		233	PSPH + ATP -> PHSP + ADP		406	YHR037W	PUT2	GLUGSALm + NADPm -> NADPHm + GLUm	0		258	YNL280C	ERG24	IGST + NADPH -> DMZYMST + NADP	0.04239		397	YGR019W	UGA1	GABA + AKG -> SUCCSAL + GLU	2.77422		399	YKL104C	GFA1	F6P + GLN -> GLU + GA6P	4.914e-05	singleton		523	YDR127W	ARO1	SME5P + PEP -> 3PSME + PI	0.7128	singleton
168	YGR037C/YNR016C/YKL182W/YPL231W	ACB1/ACC1/FAS1/FAS2/	ACACP + 5 MALACP + 10 NADPH -> 10 NADP + C120ACP + 5 CO2 + 5 ACP	0.0267104		235	PHSP -> PSPH + PI		408	YDL171C	GLT1	AKG + GLN + NADH -> NAD + 2 GLU	0		259	YGR060W	ERG25	3 O2 + DMZYMST -> IMZYMST	0.04239		398	YBR006W	UGA2	SUCCSAL + NADP -> SUCC + NADPH	2.77422		400	YFL017C	GNA1	ACCOA + GA6P <-> COA + NAGA6P	4.914e-05	singleton		524	YGL148W	ARO2	3PSME -> PI + CHOR	0.7128	singleton
169	YGR037C/YNR016C/YKL182W/YPL231W	ACB1/ACC1/FAS1/FAS2/	ACACP + 6 MALACP + 12 NADPH -> 12 NADP + C140ACP + 6 CO2 + 6 ACP	0.0172919		237	DHSP -> PETHM + C160AL		409	YDL215C	GDH2	GLU + NAD -> AKG + NH3 + NADH	0		260	YGL001C	ERG26	IMZYMST -> IIMZYMST + CO2	0.04239		399	YKL104C	GFA1	F6P + GLN -> GLU + GA6P	4.914e-05		401	YEL058W	PCM1	NAGA1P <-> NAGA6P	-4.914e-05	singleton		525	YPR060C	ARO7	CHOR -> PHEN	0.6372	singleton
170	YGR037C/YNR016C/YKL182W/YPL231W	ACB1/ACC1/FAS1/FAS2/	ACACP + 7 MALACP + 14 NADPH -> 14 NADP + C160ACP + 7 CO2 + 7 ACP	0.0626775		238	C120COA + 3 ACCOA -> C180COA + 3 COA		413	U_40	U_40	GLN -> GLU + NH3	0		261	YLR100w	ERG27	IIMZYMST + NADPH -> MZYMST + NADP	0.04239		400	YFL017C	GNA1	ACCOA + GA6P <-> COA + NAGA6P	4.914e-05		402	YDL103C	QRI1	UTP + NAGA1P <-> UDPNAG + PPI	4.914e-05	singleton		526	YNL316C	PHA2	PHEN -> CO2 + PHPYR	0.3618	singleton
171	YGR037C/YNR016C/YKL182W/YPL231W	ACB1/ACC1/FAS1/FAS2/	ACACP + 7 MALACP + 13 NADPH -> 13 NADP + C161ACP + 7 CO2 + 7 ACP	0.0292233		240	C180COA + 4 ACCOA -> C260COA + 4 COA		414	YBR149W	ARA1	ARAB + NAD -> ARABLAC + NADH	0		262	YGR060W	ERG25	3 O2 + MZYMST -> IZYMST	0.04239		401	YEL058W	PCM1	NAGA1P <-> NAGA6P	-4.914e-05		403	YBR023C	CHS3	UDPNAG -> CHIT + UDP	1.638e-05	duplicate		527	YGL202W	ARO8	PHPYR + GLU <-> AKG + PHE	0.1809	duplicate
172	YGR037C/YNR016C/YKL182W/YPL231W	ACB1/ACC1/FAS1/FAS2/	ACACP + 8 MALACP + 16 NADPH -> 16 NADP + C180ACP + 8 CO2 + 8 ACP	0.00951053		242	H3MCOA + COA <-> ACCOA + AACCOA		415	YBR149W	ARA1	ARAB + NADP -> ARABLAC + NADPH	0		263	YGL001C	ERG26	IZYMST -> IIZYMST + CO2	0.04239		402	YDL103C	QRI1	UTP + NAGA1P <-> UDPNAG + PPI	4.914e-05		404	YBR038W	CHS2	UDPNAG -> CHIT + UDP	1.638e-05	duplicate		530	YGL202W	ARO8	4HPP + GLU -> AKG + TYR	0.1377	duplicate
173	YGR037C/YNR016C/YKL182W/YPL231W	ACB1/ACC1/FAS1/FAS2/	ACACP + 8 MALACP + 15 NADPH -> 15 NADP + C181ACP + 8 CO2 + 8 ACP	0.0406359		243	MVL + COA + 2 NADP <-> H3MCOA + 2 NADPH		416	YML086C	ALO1	ARABLAC + O2 -> DEAC + H2O2	0		264	YLR100W	ERG27	IIZYMST + NADPH -> ZYMST + NADP	0.04239		403	YBR023C	CHS3	UDPNAG -> CHIT + UDP	1.638e-05		405	YNL192W	CHS1	UDPNAG -> CHIT + UDP	1.638e-05	duplicate		533	YER090W	TRP2	CHOR + GLN -> GLU + PYR + AN	0.0756	singleton
174	YGR037C/YNR016C/YKL182W/YPL231W	ACB1/ACC1/FAS1/FAS2/	ACACP + 8 MALACP + 14 NADPH -> 14 NADP + C182ACP + 8 CO2 + 8 ACP	0.0160814		245	ATP + MVL -> ADP + PMVL		417	YGR194C	XKS1	XUL + ATP -> X5P + ADP	0		270	YOL061W	PRS5	R5P + ATP <-> PRPP + AMP	0.37548		407	U_39	U_39	P5Cm + NADm -> NADHm + GLUm	1.9621		412	YPR035W	GLN1	GLU + NH3 + ATP -> GLN + ADP + PI	1.63538	singleton		534	YDR354W	TRP4	AN + PRPP -> PPI + NPRAN	0.0756	singleton
175	YGL205W/YKR009C/YIL160C	POX1/FOX2/POT3	C140 + ATP + 7 COA + 7 FADm + 7 NAD -> AMP + PPI + 7 FADH2m + 7 NADH + 7 ACCOA	0		246	CTP + MVL -> CDP + PMVL		420	YDR111C	ALT2	PYR + GLU <-> AKG + ALA	0		271	YBL068W	PRS4	R5P + ATP <-> PRPP + AMP	0.37548		410	YAL062W	GDH3	AKG + NH3 + NADPH -> GLU + NADP	7.22718		418	YKL106W	AAT1	OAm + GLUm <-> ASPm + AKGm	0.0744555	duplicate		535	YDR007W	TRP1	NPRAN -> CPAD5P	0.0756	singleton
176	YGL205W/YKR009C/YIL160C	POX1/FOX2/POT3	C160 + ATP + 8 COA + 8 FADm + 8 NAD -> AMP + PPI + 8 FADH2m + 8 NADH + 8 ACCOA	0		247	GTP + MVL -> GDP + PMVL		424	YLL062C	MHT1	SAM + HCYS -> SAH + MET	0		272	YER099C	PRS2	R5P + ATP <-> PRPP + AMP	0.37548		412	YPR035W	GLN1	GLU + NH3 + ATP -> GLN + ADP + PI	1.63538		419	YLR027C	AAT2	OA + GLU <-> ASP + AKG	5.2	duplicate		536	YKL211C	TRP3	CPAD5P -> CO2 + IGP	0.0756	singleton
177	YGL205W/YKR009C/YIL160C	POX1/FOX2/POT3	C180 + ATP + 9 COA + 9 FADm + 9 NAD -> AMP + PPI + 9 FADH2m + 9 NADH + 9 ACCOA	0		248	UTP + MVL -> UDP + PMVL		425	YPL273W	SAM4	SAM + HCYS -> SAH + MET	0		273	YHL011C	PRS3	R5P + ATP <-> PRPP + AMP	0.37548		418	YKL106W	AAT1	OAm + GLUm <-> ASPm + AKGm	0.0744555		421	YLR089C	ALT1	PYRm + GLUm <-> AKGm + ALAm	2.2479	duplicate		537	YGL026C	TRP5	IGP + SER -> T3P1 + TRP	0.0756	singleton
178	U_5	U_5	GL3P + 0.017 C100ACP + 0.062 C120ACP + 0.1 C140ACP + 0.27 C160ACP + 0.169 C161ACP + 0.055 C180ACP + 0.235 C181ACP + 0.093 C182ACP -> AGL3P + ACP	0.0770094		249	ATP + PMVL -> ADP + PPMVL		426	YLR155C	ASP3-1	ASN -> ASP + NH3	0		274	YKL181W	PRS1	R5P + ATP <-> PRPP + AMP	0.37548		419	YLR027C	AAT2	OA + GLU <-> ASP + AKG	5.2		422	YPR145W	ASN1	ASP + ATP + GLN -> GLU + ASN + AMP + PPI	0.1377	duplicate		538	YDR256C	CTA1	2 H2O2 -> O2	0.248	duplicate
179	U_6	U_6	T3P2 + 0.017 C100ACP + 0.062 C120ACP + 0.1 C140ACP + 0.27 C160ACP + 0.169 C161ACP + 0.055 C180ACP + 0.235 C181ACP + 0.093 C182ACP -> AT3P2 + ACP	0		250	ATP + PPMVL -> ADP + PI + IPPP + CO2		427	YLR157C	ASP3-2	ASN -> ASP + NH3	0		278	YJL005W	CYR1	ATP -> cAMP + PPI	2.7e-06		421	YLR089C	ALT1	PYRm + GLUm <-> AKGm + ALAm	2.2479		423	YGR124W	ASN2	ASP + ATP + GLN -> GLU + ASN + AMP + PPI	0.1377	duplicate		550	YDR300C	PRO1	GLU + ATP -> ADP + GLUP	1.2038	duplicate
180	YIL124W	AYR1	AT3P2 + NADPH -> AGL3P + NADP	0		251	IPPP <-> DMPP		428	YLR158C	ASP3-3	ASN -> ASP + NH3	0		279	YDR454C	GUK1	GMP + ATP <-> GDP + ADP	0.0127548		422	YPR145W	ASN1	ASP + ATP + GLN -> GLU + ASN + AMP + PPI	0.1377		433	YOR184W	SER1	PHP + GLU -> AKG + 3PSER	1.1	singleton		554	U_45	U_45	GLUGSAL <-> P5C	2.4076	unknown
181	YDL052C	SLC1	AGL3P + 0.017 C100ACP + 0.062 C120ACP + 0.100 C140ACP + 0.270 C160ACP + 0.169 C161ACP + 0.055 C180ACP + 0.235 C181ACP + 0.093 C182ACP -> PA + ACP	0.0770094		252	DMPP + IPPP -> GPP + PPI		429	YLR160C	ASP3-4	ASN -> ASP + NH3	0		280	YDR454C	GUK1	DGMP + ATP <-> DGDP + ADP	-0.00648		431	YER081W	SER3	3PG + NAD -> NADH + PHP	0.55		436	YLR058C	SHM2	THF + SER <-> GLY + METTHF	0.44762	singleton		556	YER023W	PRO3	P5C + NADPH -> PRO + NADP	2.4076	singleton
182	YBR029C	CDS1	PAm + CTPm <-> CDPDGm + PPIm	0		253	GPP + IPPP -> FPP + PPI		430	YDR321W	ASP1	ASN -> ASP + NH3	0		281	YDR454C	GUK1	GMP + DATP <-> GDP + DADP	0.00972		433	YOR184W	SER1	PHP + GLU -> AKG + 3PSER	1.1		439	YER052C	HOM3	ASP + ATP -> ADP + BASP	3.07138	singleton		574	YGR032W	GSC2	UDPG -> 13GLUCAN + UDP	1.0224	duplicate
183	U_7	U_7	PA <-> PAm + Hm	0		254	2 FPP + NADPH -> NADP + SQL		435	YBR263W	SHM1	THFm + SERm <-> GLYm + METTHFm	0		282	YMR300C	ADE4	PRPP + GLN -> PPI + GLU + PRAM	0.194203		434	YGR208W	SER2	3PSER -> PI + SER	1.1		440	YDR158W	HOM2	BASP + NADPH -> NADP + PI + ASPSA	3.07138	singleton		581	YPR183W	DPM1	GDPMAN + DOLP -> GDP + DOLMANP	2.1843	singleton
184	YBR029C	CDS1	PA + CTP <-> CDPDG + PPI	0.0753894		255	SQL + O2 + NADP -> S23E + NADPH		437	YFL030W	AGX1	ALA + GLX <-> PYR + GLY	0		283	YGL234W	ADE5,7	PRAM + ATP + GLY <-> ADP + PI + GAR	0.194203		436	YLR058C	SHM2	THF + SER <-> GLY + METTHF	0.44762		441	YJR139C	HOM6	ASPSA + NADH -> NAD + HSER	3.07138	singleton		582	YAL023C	PMT2	DOLMANP -> DOLP + MANNAN	0.36405	duplicate
185	U_8	U_8	CTPm + RTHIOm -> DCTPm + OTHIOm	0		256	S23E -> LNST		442	YJR139C	HOM6	ASPSA + NADPH -> NADP + HSER	0		284	YDR408C	ADE8	GAR + FTHF -> THF + FGAR	0.194203		438	YDR019C/YMR189W	GCV1/GCV2	GLYm + THFm + NADm -> METTHFm + NADHm + CO2 + NH3	1.55357		443	YHR025W	THR1	HSER + ATP -> ADP + PHSER	3.07138	singleton		600	U_48	U_48	DAGLY + 0.017 C100ACP + 0.062 C120ACP + 0.100 C140ACP + 0.270 C160ACP + 0.169 C161ACP + 0.055 C180ACP + 0.235 C181ACP + 0.093 C182ACP -> TAGLY + ACP	0.0189	unknown
186	YER026C	CHO1	CDPDG + SER <-> CMP + PS	0.0054		257	LNST + NADPH + O2 -> IGST + NADP		446	YML082W	YML082W	CYS + OAHSER -> LLCT + AC	0		285	YGR061C	ADE6	FGAR + ATP + GLN -> GLU + ADP + PI + FGAM	0.194203		439	YER052C	HOM3	ASP + ATP -> ADP + BASP	3.07138		444	YCR053W	THR4	PHSER -> PI + THR	3.07138	singleton		601	YOR143C	THI80	ATP + THIAMIN -> AMP + TPP	1.08e-05	singleton
187	YER026C	CHO1	CDPDGm + SERm <-> CMPm + PSm	0		258	IGST + NADPH -> DMZYMST + NADP		449	YER086W	ILV1	THRm -> NH3m + OBUTm	0		286	YGL234W	ADE5,7	FGAM + ATP -> ADP + PI + AIR	0.194203		440	YDR158W	HOM2	BASP + NADPH -> NADP + PI + ASPSA	3.07138		452	YER043C	SAH1	SAH -> HCYS + ADN	0.0486	singleton		602	YOR143C	THI80	ATP + TPP -> AMP + TPPP	1.08e-05	singleton
188	YGR170W	PSD2	PS -> PE + CO2	0		259	3 O2 + DMZYMST -> IMZYMST		450	YCL064C	CHA1	SER -> PYR + NH3	0		287	YOR128C	ADE2	CAIR <-> AIR + CO2	-0.194203		441	YJR139C	HOM6	ASPSA + NADH -> NAD + HSER	3.07138		454	YAL012W	CYS3	LLCT -> CYS + NH3 + OBUT	0.0486	singleton		614	YBL033C	RIB1	GTP -> D6RP5P + FOR + PPI	2.7e-06	singleton
189	YNL169C	PSD1	PSm -> PEm + CO2m	0		260	IMZYMST -> IIMZYMST + CO2		451	YFR055W	YFR055W	LLCT -> HCYS + PYR + NH3	0		288	YAR015W	ADE1	CAIR + ATP + ASP <-> ADP + PI + SAICAR	0.194203		443	YHR025W	THR1	HSER + ATP -> ADP + PHSER	3.07138		459	YDR502C	SAM2	MET + ATP -> PPI + PI + SAM	0.0243	duplicate		615	YBR153W	RIB7	D6RP5P -> A6RP5P + NH3	2.7e-06	singleton
190	YGR157W	CHO2	SAM + PE -> SAH + PMME	0.0162		261	IIMZYMST + NADPH -> MZYMST + NADP		453	YER091C	MET6	HCYS + MTHF -> THF + MET	0		289	YLR359W	ADE13	SAICAR <-> FUM + AICAR	0.194203		444	YCR053W	THR4	PHSER -> PI + THR	3.07138		460	YLR180W	SAM1	MET + ATP -> PPI + PI + SAM	0.0243	duplicate		616	YOL066C	RIB2	A6RP5P + NADPH -> A6RP5P2 + NADP	2.7e-06	singleton
191	YJR073C	OPI3	SAM + PMME -> SAH + PDME	0.0162		262	3 O2 + MZYMST -> IZYMST		455	YNL277W	MET2	ACCOA + HSER <-> COA + OAHSER	0		290	YLR028C	ADE16	AICAR + FTHF <-> THF + PRFICA	0.0971014		445	YGR155W	CYS4	SER + HCYS -> LLCT	0.0486		470	YJR148W	BAT2	OMVAL + GLU <-> AKG + ILE	0.5211	duplicate		617	YDR487C	RIB3	RL5P -> DB4P + FOR	2.7e-06	singleton
192	YJR073C	OPI3	PDME + SAM -> PC + SAH	0.0162		263	IZYMST -> IIZYMST + CO2		456	YLR303W	MET17	OAHSER + H2S -> AC + HCYS	0		291	YMR120C	ADE17	AICAR + FTHF <-> THF + PRFICA	0.0971014		447	YEL046C	GLY1	THR -> GLY + ACAL	2.08318		472	YJR148W	BAT2	OIVAL + GLU <-> AKG + VAL	0.7155	duplicate		618	YOL143C	RIB4	DB4P + A6RP5P2 -> D8RL + PI	2.7e-06	singleton
193	U_9	U_9	PE + METTHF -> CHO + THF	0		264	IIZYMST + NADPH -> ZYMST + NADP		457	YGL184C	STR3	LLCT -> PYR + HCYS + NH3	0		292	YLR028C	ADE16	PRFICA <-> IMP	0.0971014		448	YCL064C	CHA1	THR -> NH3 + OBUT	0.4725		474	YMR108W/YCL009C	ILV2/6	OBUTm + PYRm -> ABUTm + CO2m	0.5211	singleton		619	YBR256C	RIB5	D8RL -> RIBFLAV + RADP	2.7e-06	singleton
194	YLR133W	CKI1	ATP + CHO -> ADP + PCHO	0		265	ZYMST + SAM -> FEST + SAH		458	YJR130C	STR2	CYS + OAHSER -> LLCT + AC	0		293	YMR120C	ADE17	PRFICA <-> IMP	0.0971014		452	YER043C	SAH1	SAH -> HCYS + ADN	0.0486		475	YMR108W/YCL009C	ILV2/6	2 PYRm -> CO2m + ACLACm	0.7155	singleton		637	YGR267C	FOL2	GTP -> FOR + AHTD	2.7e-06	singleton
195	YGR202C	PCT1	PCHO + CTP -> CDPCHO + PPI	0		266	FEST -> EPST		461	YJR010W	MET3	SLF + ATP -> PPI + APS	0		294	YNL220W	ADE12	IMP + GTP + ASP -> GDP + PI + ASUC	0.496877		454	YAL012W	CYS3	LLCT -> CYS + NH3 + OBUT	0.0486		476	YLR355C	ILV5	ACLACm + NADPHm -> NADPm + DHVALm	0.7155	singleton		641	YNL256W	FOL1	DHP -> AHHMP + GLAL	2.7e-06	singleton
196	YNL130C	CPT1	CDPCHO + DAGLY -> PC + CMP	0		267	EPST + O2 + NADPH -> NADP + ERTROL		462	YKL001C	MET14	APS + ATP -> ADP + PAPS	0		295	YLR359W	ADE13	ASUC <-> FUM + AMP	0.496877		459	YDR502C	SAM2	MET + ATP -> PPI + PI + SAM	0.0243		477	YLR355C	ILV5	ABUTm + NADPHm -> NADPm + DHMVAm	0.5211	singleton		646	YNL256W	FOL1	PABA + AHHMP -> DHPT	2.7e-06	singleton
197	YDR147W	EKI1	ATP + ETHM -> ADP + PETHM	0.00715474		268	ERTROL + O2 + NADPH -> NADP + ERTEOL		463	YFR030W	MET10	H2SO3 + 3 NADPH <-> H2S + 3 NADP	0		296	YHR216W	IMD2	IMP + NAD -> NADH + XMP	0.0120816		466	YOL064C	MET22	PAP -> AMP + PI	0.000172919		478	YJR016C	ILV3	DHVALm -> OIVALm	0.7155	singleton		647	YMR113W	FOL3	DHPT + ATP + GLU -> ADP + PI + DHF	2.7e-06	singleton
198	YLR133W	CKI1	ATP + ETHM -> ADP + PETHM	0.00715474		269	ERTEOL + NADPH -> ERGOST + NADP		464	U_41	U_41	SER + ACCOA -> COA + ASER	0		297	YML056C	IMD4	IMP + NAD -> NADH + XMP	0.0120816		470	YJR148W	BAT2	OMVAL + GLU <-> AKG + ILE	0.5211		479	YJR016C	ILV3	DHMVAm -> OMVALm	0.5211	singleton		648	YOR236W	DFR1	DHFm + NADPHm -> NADPm + THFm	1.6128	singleton
199	U_10	U_10	ETHM <-> ACAL + NH3	-0.0143095		270	R5P + ATP <-> PRPP + AMP		465	YGR012W	YGR012W	ASER + H2S -> AC + CYS	0		298	YLR432W	IMD3	IMP + NAD -> NADH + XMP	0.0120816		472	YJR148W	BAT2	OIVAL + GLU <-> AKG + VAL	0.7155		483	YDR234W	LYS4	HCITm <-> HACNm	0.7722	singleton		656	YBR084W	MIS1	METTHFm + NADPm <-> METHFm + NADPHm	-8.1e-06	singleton
200	YGR007W	MUQ1	PETHM + CTP -> CDPETN + PPI	0.0216		275	ATN <-> ATT		467	YPR167C	MET16	PAPS + RTHIO -> OTHIO + H2SO3 + PAP	0		299	YMR217W	GUA1	XMP + ATP + GLN -> GLU + AMP + PPI + GMP	0.0362448		474	YMR108W/YCL009C	ILV2/6	OBUTm + PYRm -> ABUTm + CO2m	0.5211		484	YDR234W	LYS4	HICITm <-> HACNm	-0.7722	singleton		657	YGR204W	ADE3	METTHF + NADP <-> METHF + NADPH	0.388406	singleton
201	YHR123W	EPT1	CDPETN + DAGLY <-> CMP + PE	0.0216		276	ATT <-> UGC + UREA		468	YHR208W	BAT1	OICAPm + GLUm <-> AKGm + LEUm	0		300	YML035C	AMD1	AMP -> IMP + NH3	0.290319		475	YMR108W/YCL009C	ILV2/6	2 PYRm -> CO2m + ACLACm	0.7155		485	YIL094C	LYS12	HICITm + NADm <-> AKAm + CO2m + NADHm	0.7722	singleton		662	YGR204W	ADE3	METHF <-> FTHF	0.388406	singleton
202	YJL153C	INO1	G6P -> MI1P	0.0699894		277	UGC <-> GLX + UREA		469	YHR208W	BAT1	OMVALm + GLUm <-> AKGm + ILEm	0		311	YKL024C	URA6	ATP + UMP <-> ADP + UDP	1.4267		476	YLR355C	ILV5	ACLACm + NADPHm -> NADPm + DHVALm	0.7155		486	U_42	U_42	AKA + GLU <-> AMA + AKG	0.7722	unknown		667	YDR531W	YDR531W	PNTO + ATP -> ADP + 4PPNTO	0.000175619	singleton
203	YHR046C	INM1	MI1P -> MYOI + PI	0.0349947		278	ATP -> cAMP + PPI		471	YHR208W	BAT1	OIVALm + GLUm <-> AKGm + VALm	0		312	YHR128W	FUR1	URA + PRPP -> UMP + PPI	1.6076		477	YLR355C	ILV5	ABUTm + NADPHm -> NADPm + DHMVAm	0.5211		487	YBR115C/YGL154C	LYS2/5	AMA + NADPH + ATP -> AMASA + NADP + AMP + PPI	0.7722	singleton		668	YIL083C	YIL083C	4PPNTO + CTP + CYS -> CMP + PPI + 4PPNCYS	0.000175619	singleton
204	YDR287W	YDR287W	MI1P -> MYOI + PI	0.0349947		279	GMP + ATP <-> GDP + ADP		473	YJR148W	BAT2	OICAP + GLU <-> AKG + LEU	0		314	U_12	U_12	DU + ATP -> DUMP + ADP	0.327578		478	YJR016C	ILV3	DHVALm -> OIVALm	0.7155		488	YNR050C	LYS9	GLU + AMASA + NADPH <-> SACP + NADP	0.7722	singleton		669	YKR072C	SIS2	4PPNCYS -> CO2 + 4PPNTE	5.85396e-05	duplicate
205	YPR113W	PIS1	CDPDG + MYOI -> CMP + PINS	0.0699894		280	DGMP + ATP <-> DGDP + ADP		480	YNL104C	LEU4	ACCOAm + OMVALm -> COAm + IPPMALm	0		319	YLR209C	PNP1	DU + PI <-> URA + DR1P	-0.327578		479	YJR016C	ILV3	DHMVAm -> OMVALm	0.5211		489	YIR034C	LYS1	SACP + NAD <-> LYS + AKG + NADH	0.7722	singleton		672	YGR277C	YGR277C	4PPNTE + ATP -> PPI + DPCOA	0.000175619	singleton
206	YNL267W	PIK1	ATP + PINS -> ADP + PINS4P	0.0135		281	GMP + DATP <-> GDP + DADP		481	YGL009C	LEU1	CBHCAP <-> IPPMAL	0		320	YLR209C	PNP1	DT + PI <-> THY + DR1P	0.327578		483	YDR234W	LYS4	HCITm <-> HACNm	0.7722		492	YER069W	ARG5,6	NAGLUm + ATPm -> ADPm + NAGLUPm	0.4347	singleton		674	YDR196C	YDR196C	DPCOA + ATP -> ADP + COA	0.000175619	singleton
207	YLR305C	STT4	ATP + PINS -> ADP + PINS4P	0.0135		282	PRPP + GLN -> PPI + GLU + PRAM		482	YCL018W	LEU2	CBHCAP + NAD -> NADH + OICAP + CO2	0		323	YJR057W	CDC8	DTMP + ATP <-> ADP + DTDP	1.2755		484	YDR234W	LYS4	HICITm <-> HACNm	-0.7722		493	YER069W	ARG5,6	NAGLUPm + NADPHm -> NADPm + PIm + NAGLUSm	0.4347	singleton		676	YPL148C	PPT2	COA -> PAP + ACP	0.000172919	singleton
208	YJL100W	LSB6	ATP + PINS -> ADP + PINS4P	0.0135		283	PRAM + ATP + GLY <-> ADP + PI + GAR		490	YJL071W	ARG2	GLUm + ACCOAm -> COAm + NAGLUm	0		327	YHR106W	TRR2	OTHIOm + NADPHm -> NADPm + RTHIOm	0.315896		485	YIL094C	LYS12	HICITm + NADm <-> AKAm + CO2m + NADHm	0.7722		494	YOL140W	ARG8	NAGLUSm + GLUm -> AKGm + NAORNm	0.4347	singleton		687	YGR010W	NMA2	NACN + ATP -> PPI + NAAD	1.35e-06	duplicate
209	YDR208W	MSS4	PINS4P + ATP -> D45PI + ADP	0.0405		284	GAR + FTHF -> THF + FGAR		491	YMR062C	ECM40	GLUm + ACCOAm -> COAm + NAGLUm	0		328	YLR043C	TRX1	RTHIO + H2O2 <-> OTHIO	-0.653948		486	U_42	U_42	AKA + GLU <-> AMA + AKG	0.7722		495	YMR062C	ECM40	NAORNm + GLUm -> ORNm + NAGLUm	0.4347	singleton		689	YHR074W	QNS1	NAAD + ATP + NH3 -> NAD + AMP + PPI	2.7e-06	singleton
210	YPL268W	PLC1	D45PI -> TPI + DAGLY	0.0405		285	FGAR + ATP + GLN -> GLU + ADP + PI + FGAM		499	YLR438W	CAR2	ORN + AKG -> GLUGSAL + GLU	0		329	YGR209C	TRX2	RTHIOm + H2O2m <-> OTHIOm	0.315896		487	YBR115C/YGL154C	LYS2/5	AMA + NADPH + ATP -> AMASA + NADP + AMP + PPI	0.7722		496	YJL130C	URA2	GLN + 2 ATP + CO2 -> GLU + CAP + 2 ADP + PI	0.21735	singleton		700	YDR232W	HEM1	SUCCOAm + GLYm -> ALAVm + COAm + CO2m	2.16e-05	singleton
211	YCL004W	PGS1	CDPDGm + GL3Pm <-> CMPm + PGPm	0		286	FGAM + ATP -> ADP + PI + AIR		502	YKL184W	SPE1	ORN -> PTRSC + CO2	0		330	YCR083W	TRX3	RTHIO + H2O2 <-> OTHIO	-0.653948		488	YNR050C	LYS9	GLU + AMASA + NADPH <-> SACP + NADP	0.7722		497	YJR109C/YOR303W	CPA1/2	GLN + 2 ATP + CO2 -> GLU + CAP + 2 ADP + PI	0.21735	singleton		701	U_74	U_74	ALAV <-> ALAVm	-2.16e-05	unknown
212	U_11	U_11	PGPm -> PIm + PGm	0		287	CAIR <-> AIR + CO2		503	YOL052C	SPE2	SAM <-> DSAM + CO2	0		331	YBR252W	DUT1	DUTP -> PPI + DUMP	1.28522		489	YIR034C	LYS1	SACP + NAD <-> LYS + AKG + NADH	0.7722		498	YJL088W	ARG3	ORN + CAP -> CITR + PI	0.4347	singleton		702	YGL040C	HEM2	2 ALAV -> PBG	1.08e-05	singleton
213	YDL142C	CRD1	CDPDGm + PGm -> CMPm + CLm	0		288	CAIR + ATP + ASP <-> ADP + PI + SAICAR		504	YPR069C	SPE3	PTRSC + DSAM -> SPRMD + 5MTA	0		332	YOR074C	CDC21	DUMP + METTHF -> DHF + DTMP	1.61279		492	YER069W	ARG5,6	NAGLUm + ATPm -> ADPm + NAGLUPm	0.4347		500	YOL058W	ARG1	CITR + ASP + ATP <-> AMP + PPI + ARGSUCC	0.4347	singleton		703	YDL205C	HEM3	4 PBG -> HMB + 4 NH3	2.7e-06	singleton
214	YDR284C	DPP1	PA -> DAGLY + PI	0		289	SAICAR <-> FUM + AICAR		505	YLR146C	SPE4	DSAM + SPRMD -> 5MTA + SPRM	0		333	U_14	U_14	DCMP + ATP <-> ADP + DCDP	-0.00648		493	YER069W	ARG5,6	NAGLUPm + NADPHm -> NADPm + PIm + NAGLUSm	0.4347		501	YHR018C	ARG4	ARGSUCC <-> FUM + ARG	0.4347	singleton		704	YOR278W	HEM4	HMB -> UPRG	2.7e-06	singleton
215	YMR296C/YDR062W	LCB1/2	C160COA + SER -> COA + DHSPH + CO2	0.0232799		290	AICAR + FTHF <-> THF + PRFICA		506	U_43	U_43	5MTA + GLN + ATP -> MET + AKG + ADP	0		334	U_15	U_15	CMP + ATP <-> ADP + CDP	-0.037835		494	YOL140W	ARG8	NAGLUSm + GLUm -> AKGm + NAORNm	0.4347		517	YBR249C	ARO4	E4P + PEP -> PI + 3DDAH7P	0.3564	duplicate		705	YDR047W	HEM12	UPRG -> 4 CO2 + CPP	2.7e-06	singleton
216	YBR265W	TSC10	DHSPH + NADH -> SPH + NAD	0.0232799		292	PRFICA <-> IMP		507	YPL111W	CAR1	ARG -> ORN + UREA	0		335	YBL039C	URA7	UTP + GLN + ATP -> GLU + CTP + ADP + PI	0.07074		495	YMR062C	ECM40	NAORNm + GLUm -> ORNm + NAGLUm	0.4347		518	YDR035W	ARO3	E4P + PEP -> PI + 3DDAH7P	0.3564	duplicate		706	YDR044W	HEM13	O2 + CPP -> 2 CO2 + PPHG	2.7e-06	singleton
217	YDR297W	SUR2	SPH + O2 + NADPH -> PSPH + NADP	0		294	IMP + GTP + ASP -> GDP + PI + ASUC		508	YER055C	HIS1	PRPP + ATP -> PPI + PRBATP	0		336	YJR103W	URA8	UTP + GLN + ATP -> GLU + CTP + ADP + PI	0.07074		496	YJL130C	URA2	GLN + 2 ATP + CO2 -> GLU + CAP + 2 ADP + PI	0.21735		519	YDR127W	ARO1	3DDAH7P -> DQT + PI	0.7128	singleton		707	U_75	U_75	PPHG <-> PPHGm	2.7e-06	unknown
218	YHL003C	LAG1	SPH + C260COA -> CER2 + COA	0.0079947		295	ASUC <-> FUM + AMP		509	YCL030C	HIS4	PRBATP -> PPI + PRBAMP	0		338	YNL141W	AAH1	ADN -> INS + NH3	0.0486		498	YJL088W	ARG3	ORN + CAP -> CITR + PI	0.4347		520	YDR127W	ARO1	DQT -> DHSK	0.7128	singleton		708	YER014W	HEM14	O2 + PPHGm -> PPIXm	2.7e-06	singleton
219	YKL008C	LAC1	SPH + C260COA -> CER2 + COA	0.0079947		296	IMP + NAD -> NADH + XMP		510	YCL030C	HIS4	PRBAMP -> PRFP	0		351	YDR226W	ADK1	ATP + AMP <-> 2 ADP	6.74675		500	YOL058W	ARG1	CITR + ASP + ATP <-> AMP + PPI + ARGSUCC	0.4347		521	YDR127W	ARO1	DHSK + NADPH -> SME + NADP	0.7128	singleton		709	YOR176W	HEM15	PPIXm -> PTHm	2.7e-06	singleton
220	YKL004W	AUR1	CER2 + PINS -> IPC	0.0159894		299	XMP + ATP + GLN -> GLU + AMP + PPI + GMP		511	YIL020C	HIS6	PRFP -> PRLP	0		355	YKL067W	YNK1	UDP + ATP <-> UTP + ADP	5.35604		501	YHR018C	ARG4	ARGSUCC <-> FUM + ARG	0.4347		522	YDR127W	ARO1	SME + ATP -> ADP + SME5P	0.7128	singleton		724	U_82	U_82	O2 <-> O2m	17.7209	unknown
221	YPL057C/YBR036C	CSG1/CSG2	IPC + GDPMAN -> MIPC	0.0079947		300	AMP -> IMP + NH3		512	YOR202W	HIS3	DIMGP -> IMACP	0		360	YKL067W	YNK1	DTDP + ATP <-> DTTP + ADP	1.2755		517	YBR249C	ARO4	E4P + PEP -> PI + 3DDAH7P	0.3564		523	YDR127W	ARO1	SME5P + PEP -> 3PSME + PI	0.7128	singleton		725	U_83	U_83	CO2 <-> CO2m	-14.0088	unknown
222	YBR161W/YBR036C	CSH1/CSG2	IPC + GDPMAN -> MIPC	0.0079947		301	cAMP -> AMP		513	YIL116W	HIS5	IMACP + GLU -> AKG + HISOLP	0		362	YKL067W	YNK1	GDP + ATP <-> GTP + ADP	2.69717		519	YDR127W	ARO1	3DDAH7P -> DQT + PI	0.7128		524	YGL148W	ARO2	3PSME -> PI + CHOR	0.7128	singleton		753	YOR130C	ORT1	ORN + Hm <-> ORNm	-0.4347	singleton
223	YDR072C	IPT1	MIPC + PINS -> MIP2C	0		303	ADP + ATP -> PI + ATRP		514	YFR025C	HIS2	HISOLP -> PI + HISOL	0		364	U_16	U_16	DAMP + ATP <-> DADP + ADP	-0.00972		520	YDR127W	ARO1	DQT -> DHSK	0.7128		525	YPR060C	ARO7	CHOR -> PHEN	0.6372	singleton		793	YHR092C	HXT4	GLCxt -> GLC	100	duplicate
224	YMR272C	SCS7	CER2 + NADPH + O2 -> CER3 + NADP	0		304	ADP + GTP -> PI + ATRP		515	YCL030C	HIS4	HISOL + 2 NAD -> HIS + 2 NADH	0		366	U_17	U_17	INS + ATP -> IMP + ADP	0.0486		521	YDR127W	ARO1	DHSK + NADPH -> SME + NADP	0.7128		526	YNL316C	PHA2	PHEN -> CO2 + PHPYR	0.3618	singleton		877	YKR039W	GAP1	CYSxt + HEXT <-> CYS	-0.0295244	duplicate
225	YKL004W	AUR1	CER3 + PINS -> IPC2	0		305	CAP + ASP -> CAASP + PI		516	YBR248C	HIS7	PRLP + GLN -> GLU + AICAR + DIMGP	0		375	U_22	U_22	DTMP -> DT + PI	0.327578		522	YDR127W	ARO1	SME + ATP -> ADP + SME5P	0.7128		527	YGL202W	ARO8	PHPYR + GLU <-> AKG + PHE	0.1809	duplicate		891	YGR191W	HIP1	HISxt + HEXT <-> HIS	0.04	duplicate
226	YPL057C/YBR036C	CSG1/CSG2	IPC2 + GDPMAN -> MIPC2	0		306	CAASP <-> DOROA		532	U_44	U_44	PHEN + NAD -> 4HPP + CO2 + NADH	0		386	YER070W/YJL026W/YIL066C/YGR180C	RNR1/2/3/4	GDP + RTHIO -> DGDP + OTHIO	0.00648		523	YDR127W	ARO1	SME5P + PEP -> 3PSME + PI	0.7128		528	YHR137W	ARO9	PHPYR + GLU <-> AKG + PHE	0.1809	duplicate		901	YBR069C	TAT1	LEUxt + HEXT <-> LEU	0.11	duplicate
227	YBR161W/YBR036C	CSH1/CSG2	IPC2 + GDPMAN -> MIPC2	0		307	DOROA + Qm <-> QH2m + OROA		544	YJR078W	BNA2	TRP + O2 -> FKYN	0		387	YER070W/YJL026W/YIL066C/YGR180C	RNR1/2/3/5	CDP + RTHIO -> DCDP + OTHIO	0.00648		524	YGL148W	ARO2	3PSME -> PI + CHOR	0.7128		530	YGL202W	ARO8	4HPP + GLU -> AKG + TYR	0.1377	duplicate		908	YKR039W	GAP1	METxt + HEXT <-> MET	0.024	duplicate
228	YDR072C	IPT1	MIPC2 + PINS -> MIP2C2	0		308	OROA + PRPP <-> PPI + OMP		545	YJL060W	BNA3	FKYN -> FOR + KYN	0		389	U_32	U_32	ATP + RTHIO -> DATP + OTHIO	0.00972		525	YPR060C	ARO7	CHOR -> PHEN	0.6372		531	YHR137W	ARO9	4HPP + GLU -> AKG + TYR	0.1377	duplicate		960	YBR021W	FUR4	URAxt + HEXT -> URA	1.93517	duplicate
229	YOR171C	LCB4	SPH + ATP -> DHSP + ADP	0.00364526		310	OMP -> CO2 + UMP		546	YLR231C	YLR231C	KYN -> ALA + AN	0		392	U_35	U_35	UTP + RTHIO -> OTHIO + DUTP	1.28522		526	YNL316C	PHA2	PHEN -> CO2 + PHPYR	0.3618		533	YER090W	TRP2	CHOR + GLN -> GLU + PYR + AN	0.0756	singleton		997	YGR121C	MEP1	NH3xt <-> NH3	12.6667	duplicate
230	YLR260W	LCB5	SPH + ATP -> DHSP + ADP	0.00364526		311	ATP + UMP <-> ADP + UDP		547	YBL098W	BNA4	KYN + NADPH + O2 -> HKYN + NADP	0		396	YMR250W	GAD1	GLU -> GABA + CO2	2.77422		527	YGL202W	ARO8	PHPYR + GLU <-> AKG + PHE	0.1809		534	YDR354W	TRP4	AN + PRPP -> PPI + NPRAN	0.0756	singleton		1003	YJL198W	PHO90	PIxt + HEXT <-> PI	0.932996	duplicate
231	YJL134W	LCB3	DHSP -> SPH + PI	0		312	URA + PRPP -> UMP + PPI		548	YLR231C	BNA5	HKYN -> HAN + ALA	0		397	YGR019W	UGA1	GABA + AKG -> SUCCSAL + GLU	2.77422		529	YBR166C	TYR1	PHEN + NADP -> 4HPP + CO2 + NADPH	0.2754		535	YDR007W	TRP1	NPRAN -> CPAD5P	0.0756	singleton		1015	U_152	U_152	GLALxt <-> GLAL	-2.7e-06	unknown
232	YKR053C	YSR3	DHSP -> SPH + PI	0		313	CYTS -> URA + NH3		549	YJR025C	BNA1	HAN + O2 -> CMUSA	0		398	YBR006W	UGA2	SUCCSAL + NADP -> SUCC + NADPH	2.77422		530	YGL202W	ARO8	4HPP + GLU -> AKG + TYR	0.1377		536	YKL211C	TRP3	CPAD5P -> CO2 + IGP	0.0756	singleton		1017	YLR237W	THI7	THMxt + HEXT -> THIAMIN	1.08e-05	duplicate
233	YOR171C	LCB4	PSPH + ATP -> PHSP + ADP	0		314	DU + ATP -> DUMP + ADP		553	YOR323C	PRO2	GLUP + NADPH -> NADP + PI + GLUGSAL	0		399	YKL104C	GFA1	F6P + GLN -> GLU + GA6P	4.914e-05		533	YER090W	TRP2	CHOR + GLN -> GLU + PYR + AN	0.0756		537	YGL026C	TRP5	IGP + SER -> T3P1 + TRP	0.0756	singleton		1031	U_161	U_161	O2xt <-> O2	17.564	unknown
234	YLR260W	LCB5	PSPH + ATP -> PHSP + ADP	0		315	DT + ATP -> ADP + DTMP		555	U_46	U_46	GLUGSALm <-> P5Cm	0		400	YFL017C	GNA1	ACCOA + GA6P <-> COA + NAGA6P	4.914e-05		534	YDR354W	TRP4	AN + PRPP -> PPI + NPRAN	0.0756		538	YDR256C	CTA1	2 H2O2 -> O2	0.248	duplicate		1032	U_162	U_162	CO2xt <-> CO2	-166.104	unknown
235	YJL134W	LCB3	PHSP -> PSPH + PI	0		316	URI + GTP -> UMP + GDP		558	YJL101C	GSH1	CYS + GLU + ATP -> GC + PI + ADP	0		401	YEL058W	PCM1	NAGA1P <-> NAGA6P	-4.914e-05		535	YDR007W	TRP1	NPRAN -> CPAD5P	0.0756		539	YGR088W	CTT1	2 H2O2 -> O2	0.248	duplicate
236	YKR053C	YSR3	PHSP -> PSPH + PI	0		317	CYTD + GTP -> GDP + CMP		559	YOL049W	GSH2	GLY + GC + ATP -> RGT + PI + ADP	0		402	YDL103C	QRI1	UTP + NAGA1P <-> UDPNAG + PPI	4.914e-05		536	YKL211C	TRP3	CPAD5P -> CO2 + IGP	0.0756		550	YDR300C	PRO1	GLU + ATP -> ADP + GLUP	1.2038	duplicate
237	YDR294C	DPL1	DHSP -> PETHM + C160AL	0.00729051		318	URI + ATP -> ADP + UMP		560	YBR244W	GPX2	2 RGT + H2O2 <-> OGT	0		403	YBR023C	CHS3	UDPNAG -> CHIT + UDP	1.638e-05		537	YGL026C	TRP5	IGP + SER -> T3P1 + TRP	0.0756		551	YHR033W	YHR033W	GLU + ATP -> ADP + GLUP	1.2038	duplicate
238	YJL196C	ELO1	C120COA + 3 ACCOA -> C180COA + 3 COA	0.0079947		319	DU + PI <-> URA + DR1P		561	YIR037W	HYR1	2 RGT + H2O2 <-> OGT	0		404	YBR038W	CHS2	UDPNAG -> CHIT + UDP	1.638e-05		538	YDR256C	CTA1	2 H2O2 -> O2	0.248		554	U_45	U_45	GLUGSAL <-> P5C	2.4076	unknown
239	YCR034W	ELO2	C120COA + 3 ACCOA -> C180COA + 3 COA	0.0079947		320	DT + PI <-> THY + DR1P		562	YKL026C	GPX1	2 RGT + H2O2 <-> OGT	0		405	YNL192W	CHS1	UDPNAG -> CHIT + UDP	1.638e-05		540	YOR374W	ALD4	ACALm + NADm -> NADHm + ACm	1.8		556	YER023W	PRO3	P5C + NADPH -> PRO + NADP	2.4076	singleton
240	YCR034W	ELO2	C180COA + 4 ACCOA -> C260COA + 4 COA	0.0079947		321	CYTD -> URI + NH3		563	YCL035C	GRX1	2 RGT + H2O2 <-> OGT	0		407	U_39	U_39	P5Cm + NADm -> NADHm + GLUm	1.9621		541	YOR374W	ALD4	ACALm + NADPm -> NADPHm + ACm	1.8		574	YGR032W	GSC2	UDPG -> 13GLUCAN + UDP	1.0224	duplicate
241	YLR372W	ELO3	C180COA + 4 ACCOA -> C260COA + 4 COA	0.0079947		322	DC -> NH3 + DU		564	YDR513W	TTR1	2 RGT + H2O2 <-> OGT	0		410	YAL062W	GDH3	AKG + NH3 + NADPH -> GLU + NADP	7.22718		543	YPL061W	ALD6	ACAL + NADP -> NADPH + AC	1.8		575	YLR342W	FKS1	UDPG -> 13GLUCAN + UDP	1.0224	duplicate
242	YML126C	ERG13	H3MCOA + COA <-> ACCOA + AACCOA	-0.25434		323	DTMP + ATP <-> ADP + DTDP		565	YDR098C	GRX3	2 RGT + H2O2 <-> OGT	0		411	YOR375C	GDH1	AKG + NH3 + NADPH -> GLU + NADP	7.22718		550	YDR300C	PRO1	GLU + ATP -> ADP + GLUP	1.2038		576	YMR306W	FKS3	UDPG -> 13GLUCAN + UDP	1.0224	duplicate
243	YLR450W	HMG2	MVL + COA + 2 NADP <-> H3MCOA + 2 NADPH	-0.12717		324	H2O2 + NADPH + RTHIO -> NADP + OTHIO		566	YER174C	GRX4	2 RGT + H2O2 <-> OGT	0		412	YPR035W	GLN1	GLU + NH3 + ATP -> GLN + ADP + PI	1.63538		552	YOR323C	PRO2	GLUP + NADH -> NAD + PI + GLUGSAL	2.4076		581	YPR183W	DPM1	GDPMAN + DOLP -> GDP + DOLMANP	2.1843	singleton
244	YML075C	HMG1	MVL + COA + 2 NADP <-> H3MCOA + 2 NADPH	-0.12717		326	OTHIO + NADPH -> NADP + RTHIO		567	YPL059W	GRX5	2 RGT + H2O2 <-> OGT	0		418	YKL106W	AAT1	OAm + GLUm <-> ASPm + AKGm	0.0744555		554	U_45	U_45	GLUGSAL <-> P5C	2.4076		582	YAL023C	PMT2	DOLMANP -> DOLP + MANNAN	0.36405	duplicate
245	YMR208W	ERG12	ATP + MVL -> ADP + PMVL	0.210025		327	OTHIOm + NADPHm -> NADPm + RTHIOm		568	YML004C	GLO1	RGT + MTHGXL <-> LGT	0		419	YLR027C	AAT2	OA + GLU <-> ASP + AKG	5.2		556	YER023W	PRO3	P5C + NADPH -> PRO + NADP	2.4076		583	YDL093W	PMT5	DOLMANP -> DOLP + MANNAN	0.36405	duplicate
246	YMR208W	ERG12	CTP + MVL -> CDP + PMVL	0.044315		328	RTHIO + H2O2 <-> OTHIO		569	U_47	U_47	T3P2 <-> MTHGXL + PI	0		421	YLR089C	ALT1	PYRm + GLUm <-> AKGm + ALAm	2.2479		557	YLR142W	PUT1	PROm + NADm -> P5Cm + NADHm	1.9621		584	YDL095W	PMT1	DOLMANP -> DOLP + MANNAN	0.36405	duplicate
247	YMR208W	ERG12	GTP + MVL -> GDP + PMVL	0		329	RTHIOm + H2O2m <-> OTHIOm		570	YDR272W	GLO2	LGT -> RGT + LAC	0		422	YPR145W	ASN1	ASP + ATP + GLN -> GLU + ASN + AMP + PPI	0.1377		574	YGR032W	GSC2	UDPG -> 13GLUCAN + UDP	1.0224		585	YGR199W	PMT6	DOLMANP -> DOLP + MANNAN	0.36405	duplicate
248	YMR208W	ERG12	UTP + MVL -> UDP + PMVL	0		331	DUTP -> PPI + DUMP		571	YOR040W	GLO4	LGTm -> RGTm + LACm	0		423	YGR124W	ASN2	ASP + ATP + GLN -> GLU + ASN + AMP + PPI	0.1377		581	YPR183W	DPM1	GDPMAN + DOLP -> GDP + DOLMANP	2.1843		586	YJR143C	PMT4	DOLMANP -> DOLP + MANNAN	0.36405	duplicate
249	YMR220W	ERG8	ATP + PMVL -> ADP + PPMVL	0.25434		332	DUMP + METTHF -> DHF + DTMP		572	YOL151W	GRE2	LACAL + NADP <-> MTHGXL + NADPH	0		431	YER081W	SER3	3PG + NAD -> NADH + PHP	0.55		582	YAL023C	PMT2	DOLMANP -> DOLP + MANNAN	0.36405		587	YOR321W	PMT3	DOLMANP -> DOLP + MANNAN	0.36405	duplicate
250	YNR043W	MVD1	ATP + PPMVL -> ADP + PI + IPPP + CO2	0.25434		333	DCMP + ATP <-> ADP + DCDP		573	YPL091W	GLR1	NADPH + OGT -> NADP + RGT	0		432	YIL074C	SER33	3PG + NAD -> NADH + PHP	0.55		588	YER062C	HOR2	GL3P -> GL + PI	4.95		600	U_48	U_48	DAGLY + 0.017 C100ACP + 0.062 C120ACP + 0.100 C140ACP + 0.270 C160ACP + 0.169 C161ACP + 0.055 C180ACP + 0.235 C181ACP + 0.093 C182ACP -> TAGLY + ACP	0.0189	unknown
251	YPL117C	IDI1	IPPP <-> DMPP	0.08478		334	CMP + ATP <-> ADP + CDP		577	YDR261C	EXG2	13GLUCAN -> GLC	0		433	YOR184W	SER1	PHP + GLU -> AKG + 3PSER	1.1		596	YDL022W	GPD1	T3P2 + NADH -> GL3P + NAD	4.9885		601	YOR143C	THI80	ATP + THIAMIN -> AMP + TPP	1.08e-05	singleton
252	YJL167W	ERG20	DMPP + IPPP -> GPP + PPI	0.08478		335	UTP + GLN + ATP -> GLU + CTP + ADP + PI		578	YGR282C	BGL2	13GLUCAN -> GLC	0		434	YGR208W	SER2	3PSER -> PI + SER	1.1		600	U_48	U_48	DAGLY + 0.017 C100ACP + 0.062 C120ACP + 0.100 C140ACP + 0.270 C160ACP + 0.169 C161ACP + 0.055 C180ACP + 0.235 C181ACP + 0.093 C182ACP -> TAGLY + ACP	0.0189		602	YOR143C	THI80	ATP + TPP -> AMP + TPPP	1.08e-05	singleton
253	YJL167W	ERG20	GPP + IPPP -> FPP + PPI	0.08478		337	AD + PRPP -> PPI + AMP		579	YLR300W	EXG1	13GLUCAN -> GLC	0		436	YLR058C	SHM2	THF + SER <-> GLY + METTHF	0.44762		601	YOR143C	THI80	ATP + THIAMIN -> AMP + TPP	1.08e-05		614	YBL033C	RIB1	GTP -> D6RP5P + FOR + PPI	2.7e-06	singleton
254	YHR190W	ERG9	2 FPP + NADPH -> NADP + SQL	0.04239		338	ADN -> INS + NH3		580	YOR190W	SPR1	13GLUCAN -> GLC	0		438	YDR019C/YMR189W	GCV1/GCV2	GLYm + THFm + NADm -> METTHFm + NADHm + CO2 + NH3	1.55357		602	YOR143C	THI80	ATP + TPP -> AMP + TPPP	1.08e-05		615	YBR153W	RIB7	D6RP5P -> A6RP5P + NH3	2.7e-06	singleton
255	YGR175C	ERG1	SQL + O2 + NADP -> S23E + NADPH	0.04239		339	DA -> DIN + NH3		590	YLR307W	CDA1	CHIT -> CHITO + AC	0		439	YER052C	HOM3	ASP + ATP -> ADP + BASP	3.07138		614	YBL033C	RIB1	GTP -> D6RP5P + FOR + PPI	2.7e-06		616	YOL066C	RIB2	A6RP5P + NADPH -> A6RP5P2 + NADP	2.7e-06	singleton
256	YHR072W	ERG7	S23E -> LNST	0.04239		340	DIN + PI <-> HYXN + DR1P		591	YLR308W	CDA2	CHIT -> CHITO + AC	0		440	YDR158W	HOM2	BASP + NADPH -> NADP + PI + ASPSA	3.07138		615	YBR153W	RIB7	D6RP5P -> A6RP5P + NH3	2.7e-06		617	YDR487C	RIB3	RL5P -> DB4P + FOR	2.7e-06	singleton
257	YHR007C	ERG11	LNST + NADPH + O2 -> IGST + NADP	0.04239		341	DA + PI <-> AD + DR1P		592	YDR368W	YPR1	GL + NAD -> GLYN + NADH	0		441	YJR139C	HOM6	ASPSA + NADH -> NAD + HSER	3.07138		616	YOL066C	RIB2	A6RP5P + NADPH -> A6RP5P2 + NADP	2.7e-06		618	YOL143C	RIB4	DB4P + A6RP5P2 -> D8RL + PI	2.7e-06	singleton
258	YNL280C	ERG24	IGST + NADPH -> DMZYMST + NADP	0.04239		342	DG + PI <-> GN + DR1P		593	YOR120W	GCY1	GL + NAD -> GLYN + NADH	0		443	YHR025W	THR1	HSER + ATP -> ADP + PHSER	3.07138		617	YDR487C	RIB3	RL5P -> DB4P + FOR	2.7e-06		619	YBR256C	RIB5	D8RL -> RIBFLAV + RADP	2.7e-06	singleton
259	YGR060W	ERG25	3 O2 + DMZYMST -> IMZYMST	0.04239		343	HYXN + R1P <-> INS + PI		594	YFL053W	DAK2	GLYN + ATP -> T3P2 + ADP	0		444	YCR053W	THR4	PHSER -> PI + THR	3.07138		618	YOL143C	RIB4	DB4P + A6RP5P2 -> D8RL + PI	2.7e-06		637	YGR267C	FOL2	GTP -> FOR + AHTD	2.7e-06	singleton
260	YGL001C	ERG26	IMZYMST -> IIMZYMST + CO2	0.04239		344	AD + R1P <-> PI + ADN		595	YML070W	DAK1	GLYN + ATP -> T3P2 + ADP	0		445	YGR155W	CYS4	SER + HCYS -> LLCT	0.0486		619	YBR256C	RIB5	D8RL -> RIBFLAV + RADP	2.7e-06		641	YNL256W	FOL1	DHP -> AHHMP + GLAL	2.7e-06	singleton
261	YLR100w	ERG27	IIMZYMST + NADPH -> MZYMST + NADP	0.04239		345	GN + R1P <-> PI + GSN		598	YHL032C	GUT1	GL + ATP -> GL3P + ADP	0		447	YEL046C	GLY1	THR -> GLY + ACAL	2.08318		637	YGR267C	FOL2	GTP -> FOR + AHTD	2.7e-06		646	YNL256W	FOL1	PABA + AHHMP -> DHPT	2.7e-06	singleton
262	YGR060W	ERG25	3 O2 + MZYMST -> IZYMST	0.04239		346	XAN + R1P <-> PI + XTSINE		599	YIL155C	GUT2	GL3P + FADm -> T3P2 + FADH2m	0		448	YCL064C	CHA1	THR -> NH3 + OBUT	0.4725		639	YDR481C	PHO8	AHTD -> DHP + 3 PI	2.7e-06		647	YMR113W	FOL3	DHPT + ATP + GLU -> ADP + PI + DHF	2.7e-06	singleton
263	YGL001C	ERG26	IZYMST -> IIZYMST + CO2	0.04239		347	XAN + PRPP -> XMP + PPI		603	U_49	U_49	AIR -> AHM	0		452	YER043C	SAH1	SAH -> HCYS + ADN	0.0486		641	YNL256W	FOL1	DHP -> AHHMP + GLAL	2.7e-06		648	YOR236W	DFR1	DHFm + NADPHm -> NADPm + THFm	1.6128	singleton
264	YLR100W	ERG27	IIZYMST + NADPH -> ZYMST + NADP	0.04239		348	CYTD -> CYTS + RIB		604	YOL055C	THI20	AHM + ATP -> AHMP + ADP	0		454	YAL012W	CYS3	LLCT -> CYS + NH3 + OBUT	0.0486		646	YNL256W	FOL1	PABA + AHHMP -> DHPT	2.7e-06		656	YBR084W	MIS1	METTHFm + NADPm <-> METHFm + NADPHm	-8.1e-06	singleton
265	YML008C	ERG6	ZYMST + SAM -> FEST + SAH	0		349	URI -> URA + RIB		605	YPL258C	THI21	AHM + ATP -> AHMP + ADP	0		459	YDR502C	SAM2	MET + ATP -> PPI + PI + SAM	0.0243		647	YMR113W	FOL3	DHPT + ATP + GLU -> ADP + PI + DHF	2.7e-06		657	YGR204W	ADE3	METTHF + NADP <-> METHF + NADPH	0.388406	singleton
266	YMR202W	ERG2	FEST -> EPST	0		350	ADN + ATP -> AMP + ADP		606	YPR121W	THI22	AHM + ATP -> AHMP + ADP	0		460	YLR180W	SAM1	MET + ATP -> PPI + PI + SAM	0.0243		648	YOR236W	DFR1	DHFm + NADPHm -> NADPm + THFm	1.6128		662	YGR204W	ADE3	METHF <-> FTHF	0.388406	singleton
267	YLR056W	ERG3	EPST + O2 + NADPH -> NADP + ERTROL	0		351	ATP + AMP <-> 2 ADP		607	YOL055C	THI20	AHMP + ATP -> AHMPP + ADP	0		466	YOL064C	MET22	PAP -> AMP + PI	0.000172919		656	YBR084W	MIS1	METTHFm + NADPm <-> METHFm + NADPHm	-8.1e-06		667	YDR531W	YDR531W	PNTO + ATP -> ADP + 4PPNTO	0.000175619	singleton
268	YMR015C	ERG5	ERTROL + O2 + NADPH -> NADP + ERTEOL	0		352	GTP + AMP <-> ADP + GDP		608	U_50	U_50	T3P1 + PYR -> DTP	0		470	YJR148W	BAT2	OMVAL + GLU <-> AKG + ILE	0.5211		657	YGR204W	ADE3	METTHF + NADP <-> METHF + NADPH	0.388406		668	YIL083C	YIL083C	4PPNTO + CTP + CYS -> CMP + PPI + 4PPNCYS	0.000175619	singleton
269	YGL012W	ERG4	ERTEOL + NADPH -> ERGOST + NADP	0		353	ITP + AMP <-> ADP + IDP		609	U_51	U_51	DTP + TYR + CYS -> THZ + HBA + CO2	0		472	YJR148W	BAT2	OIVAL + GLU <-> AKG + VAL	0.7155		658	YBR084W	MIS1	THFm + FORm + ATPm -> ADPm + PIm + FTHFm	8.1e-06		669	YKR072C	SIS2	4PPNCYS -> CO2 + 4PPNTE	5.85396e-05	duplicate
270	YOL061W	PRS5	R5P + ATP <-> PRPP + AMP	0.37548		354	ATPm + AMPm <-> 2 ADPm		610	YPL214C	THI6	THZ + ATP -> THZP + ADP	0		474	YMR108W/YCL009C	ILV2/6	OBUTm + PYRm -> ABUTm + CO2m	0.5211		659	U_65	U_65	FORm <-> FOR	-8.1e-06		670	YOR054C	VHS3	4PPNCYS -> CO2 + 4PPNTE	5.85396e-05	duplicate
271	YBL068W	PRS4	R5P + ATP <-> PRPP + AMP	0.37548		355	UDP + ATP <-> UTP + ADP		611	YPL214C	THI6	THZP + AHMPP -> THMP + PPI	0		475	YMR108W/YCL009C	ILV2/6	2 PYRm -> CO2m + ACLACm	0.7155		661	YBR084W	MIS1	METHFm <-> FTHFm	-8.1e-06		671	YKL088W	YKL088W	4PPNCYS -> CO2 + 4PPNTE	5.85396e-05	duplicate
272	YER099C	PRS2	R5P + ATP <-> PRPP + AMP	0.37548		356	CDP + ATP <-> CTP + ADP		612	U_52	U_52	THMP + ATP <-> TPP + ADP	0		476	YLR355C	ILV5	ACLACm + NADPHm -> NADPm + DHVALm	0.7155		662	YGR204W	ADE3	METHF <-> FTHF	0.388406		672	YGR277C	YGR277C	4PPNTE + ATP -> PPI + DPCOA	0.000175619	singleton
273	YHL011C	PRS3	R5P + ATP <-> PRPP + AMP	0.37548		357	DGDP + ATP <-> DGTP + ADP		613	U_53	U_53	THMP -> THIAMIN + PI	0		477	YLR355C	ILV5	ABUTm + NADPHm -> NADPm + DHMVAm	0.5211		667	YDR531W	YDR531W	PNTO + ATP -> ADP + 4PPNTO	0.000175619		674	YDR196C	YDR196C	DPCOA + ATP -> ADP + COA	0.000175619	singleton
274	YKL181W	PRS1	R5P + ATP <-> PRPP + AMP	0.37548		358	DUDP + ATP <-> DUTP + ADP		620	YDR236C	FMN1	RIBFLAV + ATP -> FMN + ADP	0		478	YJR016C	ILV3	DHVALm -> OIVALm	0.7155		668	YIL083C	YIL083C	4PPNTO + CTP + CYS -> CMP + PPI + 4PPNCYS	0.000175619		676	YPL148C	PPT2	COA -> PAP + ACP	0.000172919	singleton
275	YIR027C	DAL1	ATN <-> ATT	0		359	DCDP + ATP <-> DCTP + ADP		621	YDR236C	FMN1	RIBFLAVm + ATPm -> FMNm + ADPm	0		479	YJR016C	ILV3	DHMVAm -> OMVALm	0.5211		669	YKR072C	SIS2	4PPNCYS -> CO2 + 4PPNTE	5.85396e-05		687	YGR010W	NMA2	NACN + ATP -> PPI + NAAD	1.35e-06	duplicate
276	YIR029W	DAL2	ATT <-> UGC + UREA	0		360	DTDP + ATP <-> DTTP + ADP		622	YDL045C	FAD1	FMN + ATP -> FAD + PPI	0		483	YDR234W	LYS4	HCITm <-> HACNm	0.7722		672	YGR277C	YGR277C	4PPNTE + ATP -> PPI + DPCOA	0.000175619		688	YLR328W	NMA1	NACN + ATP -> PPI + NAAD	1.35e-06	duplicate
277	YIR032C	DAL3	UGC <-> GLX + UREA	0		361	DADP + ATP <-> DATP + ADP		623	U_54	U_54	FMNm + ATPm -> FADm + PPIm	0		484	YDR234W	LYS4	HICITm <-> HACNm	-0.7722		674	YDR196C	YDR196C	DPCOA + ATP -> ADP + COA	0.000175619		689	YHR074W	QNS1	NAAD + ATP + NH3 -> NAD + AMP + PPI	2.7e-06	singleton
278	YJL005W	CYR1	ATP -> cAMP + PPI	2.7e-06		362	GDP + ATP <-> GTP + ADP		624	U_55	U_55	PYRDX + ATP -> P5P + ADP	0		485	YIL094C	LYS12	HICITm + NADm <-> AKAm + CO2m + NADHm	0.7722		676	YPL148C	PPT2	COA -> PAP + ACP	0.000172919		700	YDR232W	HEM1	SUCCOAm + GLYm -> ALAVm + COAm + CO2m	2.16e-05	singleton
279	YDR454C	GUK1	GMP + ATP <-> GDP + ADP	0.0127548		363	IDP + ATP <-> ITP + IDP		625	U_56	U_56	PDLA + ATP -> PDLA5P + ADP	0		486	U_42	U_42	AKA + GLU <-> AMA + AKG	0.7722		683	YOR209C	NPT1	NAC + PRPP -> NACN + PPI	2.7e-06		701	U_74	U_74	ALAV <-> ALAVm	-2.16e-05	unknown
280	YDR454C	GUK1	DGMP + ATP <-> DGDP + ADP	-0.00648		364	DAMP + ATP <-> DADP + ADP		626	U_57	U_57	PL + ATP -> PL5P + ADP	0		487	YBR115C/YGL154C	LYS2/5	AMA + NADPH + ATP -> AMASA + NADP + AMP + PPI	0.7722		687	YGR010W	NMA2	NACN + ATP -> PPI + NAAD	1.35e-06		702	YGL040C	HEM2	2 ALAV -> PBG	1.08e-05	singleton
281	YDR454C	GUK1	GMP + DATP <-> GDP + DADP	0.00972		365	AD -> NH3 + HYXN		627	YBR035C	PDX3	PDLA5P + O2 <-> PL5P + H2O2 + NH3	0		488	YNR050C	LYS9	GLU + AMASA + NADPH <-> SACP + NADP	0.7722		689	YHR074W	QNS1	NAAD + ATP + NH3 -> NAD + AMP + PPI	2.7e-06		703	YDL205C	HEM3	4 PBG -> HMB + 4 NH3	2.7e-06	singleton
282	YMR300C	ADE4	PRPP + GLN -> PPI + GLU + PRAM	0.194203		366	INS + ATP -> IMP + ADP		628	YBR035C	PDX3	P5P + O2 <-> PL5P + H2O2	0		489	YIR034C	LYS1	SACP + NAD <-> LYS + AKG + NADH	0.7722		700	YDR232W	HEM1	SUCCOAm + GLYm -> ALAVm + COAm + CO2m	2.16e-05		704	YOR278W	HEM4	HMB -> UPRG	2.7e-06	singleton
283	YGL234W	ADE5,7	PRAM + ATP + GLY <-> ADP + PI + GAR	0.194203		367	GSN + ATP -> GMP + ADP		629	YBR035C	PDX3	PYRDX + O2 <-> PL + H2O2	0		492	YER069W	ARG5,6	NAGLUm + ATPm -> ADPm + NAGLUPm	0.4347		701	U_74	U_74	ALAV <-> ALAVm	-2.16e-05		705	YDR047W	HEM12	UPRG -> 4 CO2 + CPP	2.7e-06	singleton
284	YDR408C	ADE8	GAR + FTHF -> THF + FGAR	0.194203		368	HYXN + PRPP -> PPI + IMP		630	YBR035C	PDX3	PL + O2 + NH3 <-> PDLA + H2O2	0		493	YER069W	ARG5,6	NAGLUPm + NADPHm -> NADPm + PIm + NAGLUSm	0.4347		702	YGL040C	HEM2	2 ALAV -> PBG	1.08e-05		706	YDR044W	HEM13	O2 + CPP -> 2 CO2 + PPHG	2.7e-06	singleton
285	YGR061C	ADE6	FGAR + ATP + GLN -> GLU + ADP + PI + FGAM	0.194203		369	GN + PRPP -> PPI + GMP		631	U_58	U_58	PDLA5P -> PDLA + PI	0		494	YOL140W	ARG8	NAGLUSm + GLUm -> AKGm + NAORNm	0.4347		703	YDL205C	HEM3	4 PBG -> HMB + 4 NH3	2.7e-06		707	U_75	U_75	PPHG <-> PPHGm	2.7e-06	unknown
286	YGL234W	ADE5,7	FGAM + ATP -> ADP + PI + AIR	0.194203		370	URI + PI <-> URA + R1P		632	U_59	U_59	3 MALCOA -> CHCOA + 2 COA + 2 CO2	0		495	YMR062C	ECM40	NAORNm + GLUm -> ORNm + NAGLUm	0.4347		704	YOR278W	HEM4	HMB -> UPRG	2.7e-06		708	YER014W	HEM14	O2 + PPHGm -> PPIXm	2.7e-06	singleton
287	YOR128C	ADE2	CAIR <-> AIR + CO2	-0.194203		371	DUMP + ATP <-> DUDP + ADP		633	U_60	U_60	ALA + CHCOA <-> CO2 + COA + AONA	0		496	YJL130C	URA2	GLN + 2 ATP + CO2 -> GLU + CAP + 2 ADP + PI	0.21735		705	YDR047W	HEM12	UPRG -> 4 CO2 + CPP	2.7e-06		709	YOR176W	HEM15	PPIXm -> PTHm	2.7e-06	singleton
288	YAR015W	ADE1	CAIR + ATP + ASP <-> ADP + PI + SAICAR	0.194203		372	CMP -> CYTS + R5P		634	YNR058W	BIO3	SAM + AONA <-> SAMOB + DANNA	0		497	YJR109C/YOR303W	CPA1/2	GLN + 2 ATP + CO2 -> GLU + CAP + 2 ADP + PI	0.21735		706	YDR044W	HEM13	O2 + CPP -> 2 CO2 + PPHG	2.7e-06		724	U_82	U_82	O2 <-> O2m	17.7209	unknown
289	YLR359W	ADE13	SAICAR <-> FUM + AICAR	0.194203		373	DCMP -> DUMP + NH3		635	YNR057C	BIO4	CO2 + DANNA + ATP <-> DTB + PI + ADP	0		498	YJL088W	ARG3	ORN + CAP -> CITR + PI	0.4347		707	U_75	U_75	PPHG <-> PPHGm	2.7e-06		725	U_83	U_83	CO2 <-> CO2m	-14.0088	unknown
290	YLR028C	ADE16	AICAR + FTHF <-> THF + PRFICA	0.0971014		374	DUMP -> DU + PI		636	YGR286C	BIO2	DTB + CYS <-> BT	0		500	YOL058W	ARG1	CITR + ASP + ATP <-> AMP + PPI + ARGSUCC	0.4347		708	YER014W	HEM14	O2 + PPHGm -> PPIXm	2.7e-06		753	YOR130C	ORT1	ORN + Hm <-> ORNm	-0.4347	singleton
291	YMR120C	ADE17	AICAR + FTHF <-> THF + PRFICA	0.0971014		375	DTMP -> DT + PI		638	U_61	U_61	AHTD -> PPI + DHPP	0		501	YHR018C	ARG4	ARGSUCC <-> FUM + ARG	0.4347		709	YOR176W	HEM15	PPIXm -> PTHm	2.7e-06		793	YHR092C	HXT4	GLCxt -> GLC	100	duplicate
292	YLR028C	ADE16	PRFICA <-> IMP	0.0971014		376	DAMP -> DA + PI		640	U_62	U_62	DHPP -> DHP + PI	0		517	YBR249C	ARO4	E4P + PEP -> PI + 3DDAH7P	0.3564		724	U_82	U_82	O2 <-> O2m	17.7209		794	YLR081W	GAL2	GLCxt -> GLC	5.8823	duplicate
293	YMR120C	ADE17	PRFICA <-> IMP	0.0971014		377	DGMP -> DG + PI		642	YNL256W	FOL1	AHHMP + ATP -> AMP + AHHMD	0		518	YDR035W	ARO3	E4P + PEP -> PI + 3DDAH7P	0.3564		725	U_83	U_83	CO2 <-> CO2m	-14.0088		795	YOL156W	HXT11	GLCxt -> GLC	5.8823	duplicate
294	YNL220W	ADE12	IMP + GTP + ASP -> GDP + PI + ASUC	0.496877		378	DCMP -> DC + PI		643	YNR033W	ABZ1	CHOR + GLN -> ADCHOR + GLU	0		519	YDR127W	ARO1	3DDAH7P -> DQT + PI	0.7128		726	U_84	U_84	ETH <-> ETHm	-21.15		796	YDR536W	STL1	GLCxt -> GLC	5.8823	duplicate
295	YLR359W	ADE13	ASUC <-> FUM + AMP	0.496877		379	CMP -> CYTD + PI		644	YMR289W	YMR289W	ADCHOR -> PYR + PABA	0		520	YDR127W	ARO1	DQT -> DHSK	0.7128		727	U_85	U_85	ACAL <-> ACALm	26.55		797	YHR094C	HXT1	GLCxt -> GLC	5.8823	duplicate
296	YHR216W	IMD2	IMP + NAD -> NADH + XMP	0.0120816		380	AMP -> PI + ADN		645	YNL256W	FOL1	PABA + AHHMD -> PPI + DHPT	0		521	YDR127W	ARO1	DHSK + NADPH -> SME + NADP	0.7128		729	U_87	U_87	THFm <-> THF	0.059217		798	YEL069C	HXT13	GLCxt -> GLC	5.8823	duplicate
297	YML056C	IMD4	IMP + NAD -> NADH + XMP	0.0120816		381	GMP -> PI + GSN		649	YOR236W	DFR1	DHF + NADPH -> NADP + THF	0		522	YDR127W	ARO1	SME + ATP -> ADP + SME5P	0.7128		730	U_88	U_88	METTHFm <-> METTHF	1.55358		799	YDL245C	HXT15	GLCxt -> GLC	5.8823	duplicate
298	YLR432W	IMD3	IMP + NAD -> NADH + XMP	0.0120816		382	IMP -> PI + INS		650	U_63	U_63	ATPm + FTHFm -> ADPm + PIm + MTHFm	0		523	YDR127W	ARO1	SME5P + PEP -> 3PSME + PI	0.7128		732	U_90	U_90	GLYm <-> GLY	-1.55359		800	YJR158W	HXT16	GLCxt -> GLC	5.8823	duplicate
299	YMR217W	GUA1	XMP + ATP + GLN -> GLU + AMP + PPI + GMP	0.0362448		383	XMP -> PI + XTSINE		651	U_64	U_64	ATP + FTHF -> ADP + PI + MTHF	0		524	YGL148W	ARO2	3PSME -> PI + CHOR	0.7128		734	U_92	U_92	PROm <-> PRO	-1.9621		801	YFL011W	HXT10	GLCxt -> GLC	5.8823	duplicate
300	YML035C	AMD1	AMP -> IMP + NH3	0.290319		384	UMP -> PI + URI		652	YKL132C	RMA1	THF + ATP + GLU <-> ADP + PI + THFG	0		525	YPR060C	ARO7	CHOR -> PHEN	0.6372		736	U_94	U_94	ACm <-> AC	6.47446		802	YNR072W	HXT17	GLCxt -> GLC	5.8823	duplicate
301	YGL248W	PDE1	cAMP -> AMP	0		385	ADP + RTHIO -> DADP + OTHIO		653	YOR241W	MET7	THF + ATP + GLU <-> ADP + PI + THFG	0		526	YNL316C	PHA2	PHEN -> CO2 + PHPYR	0.3618		738	U_96	U_96	AKAm -> AKA	8.92923		803	YMR011W	HXT2	GLCxt -> GLC	5.8823	duplicate
302	YOR360C	PDE2	cAMP -> AMP	0		386	GDP + RTHIO -> DGDP + OTHIO		654	YPL023C	MET12	METTHFm + NADPHm -> NADPm + MTHFm	0		527	YGL202W	ARO8	PHPYR + GLU <-> AKG + PHE	0.1809		745	YLR348C	DIC1	MAL + PIm <-> MALm + PI	0.0744555		804	YDR345C	HXT3	GLCxt -> GLC	5.8823	duplicate
303	YDR530C	APA2	ADP + ATP -> PI + ATRP	0		387	CDP + RTHIO -> DCDP + OTHIO		655	YGL125W	MET13	METTHFm + NADPHm -> NADPm + MTHFm	0		528	YHR137W	ARO9	PHPYR + GLU <-> AKG + PHE	0.1809		746	YLR348C	DIC1	SUCC + PIm -> SUCCm + PI	0.9		805	YHR096C	HXT5	GLCxt -> GLC	5.8823	duplicate
304	YCL050C	APA1	ADP + GTP -> PI + ATRP	0		388	UDP + RTHIO -> OTHIO + DUDP		660	YGR204W	ADE3	THF + FOR + ATP -> ADP + PI + FTHF	0		529	YBR166C	TYR1	PHEN + NADP -> 4HPP + CO2 + NADPH	0.2754		747	YBR291C	CTP1	CIT + MALm <-> CITm + MAL	-0.125544		806	YDR343C	HXT6	GLCxt -> GLC	5.8823	duplicate
305	YJL130C	URA2	CAP + ASP -> CAASP + PI	0		389	ATP + RTHIO -> DATP + OTHIO		663	YKR080W	MTD1	METTHF + NAD -> METHF + NADH	0		530	YGL202W	ARO8	4HPP + GLU -> AKG + TYR	0.1377		750	YIL006W	YIL006W	PYR <-> PYRm + Hm	5.4		807	YDR342C	HXT7	GLCxt -> GLC	5.8823	duplicate
306	YLR420W	URA4	CAASP <-> DOROA	0		390	GTP + RTHIO -> DGTP + OTHIO		664	YBR176W	ECM31	OIVAL + METTHF -> AKP + THF	0		531	YHR137W	ARO9	4HPP + GLU -> AKG + TYR	0.1377		752	YPR021C	AGC1	GLUm + Hm <-> GLU	-1.22965		808	YJL214W	HXT8	GLCxt -> GLC	5.8823	duplicate
307	YKL216W	URA1	DOROA + Qm <-> QH2m + OROA	0		391	CTP + RTHIO -> DCTP + OTHIO		665	YHR063C	PAN5	AKP + NADPH -> NADP + PANT	0		533	YER090W	TRP2	CHOR + GLN -> GLU + PYR + AN	0.0756		753	YOR130C	ORT1	ORN + Hm <-> ORNm	-0.4347		809	YJL219W	HXT9	GLCxt -> GLC	5.8823	duplicate
308	YML106W	URA5	OROA + PRPP <-> PPI + OMP	0		392	UTP + RTHIO -> OTHIO + DUTP		666	YIL145C	PAN6	PANT + bALA + ATP -> AMP + PPI + PNTO	0		534	YDR354W	TRP4	AN + PRPP -> PPI + NPRAN	0.0756		754	U_101	U_101	OIVAL <-> OIVALm	-0.7155		877	YKR039W	GAP1	CYSxt + HEXT <-> CYS	-0.0295244	duplicate
309	YMR271C	URA10	OROA + PRPP <-> PPI + OMP	0		393	GTP -> GSN + 3 PI		673	U_66	U_66	4PPNTEm + ATPm -> PPIm + DPCOAm	0		535	YDR007W	TRP1	NPRAN -> CPAD5P	0.0756		755	U_102	U_102	OMVAL <-> OMVALm	-0.5211		891	YGR191W	HIP1	HISxt + HEXT <-> HIS	0.04	duplicate
310	YEL021W	URA3	OMP -> CO2 + UMP	0		394	DGTP -> DG + 3 PI		675	U_67	U_67	DPCOAm + ATPm -> ADPm + COAm	0		536	YKL211C	TRP3	CPAD5P -> CO2 + IGP	0.0756		760	U_106	U_106	DHF <-> DHFm	1.6128		892	YKR039W	GAP1	HISxt + HEXT <-> HIS	0.04	duplicate
311	YKL024C	URA6	ATP + UMP <-> ADP + UDP	1.4267		395	AMP -> AD + R5P		677	YMR020W	FMS1	SPRM + O2 -> 3AP + NH3 + H2O2	0		537	YGL026C	TRP5	IGP + SER -> T3P1 + TRP	0.0756		766	U_112	U_112	H2O2 <-> H2O2m	0.315896		893	YCL025C	AGP1	HISxt + HEXT <-> HIS	0.04	duplicate
312	YHR128W	FUR1	URA + PRPP -> UMP + PPI	1.6076		396	GLU -> GABA + CO2		678	YMR170C	ALD2	3AP + NAD -> bALA + NADH	0		538	YDR256C	CTA1	2 H2O2 -> O2	0.248		767	YJR095W	SFC1	SUCC + FUMm -> SUCCm + FUM	0.2		894	YBR069C	TAT1	HISxt + HEXT <-> HIS	0.04	duplicate
313	YPR062W	FCY1	CYTS -> URA + NH3	0		397	GABA + AKG -> SUCCSAL + GLU		679	YMR169C	ALD3	3AP + NAD -> bALA + NADH	0		539	YGR088W	CTT1	2 H2O2 -> O2	0.248		768	YPL134C	ODC1	AKGm + AKA <-> AKG + AKAm	4.07852		901	YBR069C	TAT1	LEUxt + HEXT <-> LEU	0.11	duplicate
314	U_12	U_12	DU + ATP -> DUMP + ADP	0.327578		398	SUCCSAL + NADP -> SUCC + NADPH		680	YGL067W	NPY1	NAD -> AMP + NAMN	0		540	YOR374W	ALD4	ACALm + NADm -> NADHm + ACm	1.8		774	YBL015W	ACH1	ACCOAm -> COAm + ACm	1.07446		902	YKR039W	GAP1	LEUxt + HEXT <-> LEU	0.11	duplicate
315	U_13	U_13	DT + ATP -> ADP + DTMP	0		399	F6P + GLN -> GLU + GA6P		681	U_68	U_68	NAMN -> R5P + NAM	0		541	YOR374W	ALD4	ACALm + NADPm -> NADPHm + ACm	1.8		778	YKL120W	OAC1	OA <-> OAm + Hm	4.5		903	YCL025C	AGP1	LEUxt + HEXT <-> LEU	0.11	duplicate
316	YNR012W	URK1	URI + GTP -> UMP + GDP	0		400	ACCOA + GA6P <-> COA + NAGA6P		682	YGL037C	PNC1	NAM <-> NAC + NH3	0		542	YER073W	ALD5	ACALm + NADPm -> NADPHm + ACm	1.8		779	U_116	U_116	ATP -> ADP + PI	86.323		904	YBR068C	BAP2	LEUxt + HEXT <-> LEU	0.11	duplicate
317	YNR012W	URK1	CYTD + GTP -> GDP + CMP	0		401	NAGA1P <-> NAGA6P		684	U_69	U_69	CMUSA -> QA	0		543	YPL061W	ALD6	ACAL + NADP -> NADPH + AC	1.8		792	U_117	U_117	OBUT <-> OBUTm	0.5211		905	YDR046C	BAP3	LEUxt + HEXT <-> LEU	0.11	duplicate
318	YNR012W	URK1	URI + ATP -> ADP + UMP	0		402	UTP + NAGA1P <-> UDPNAG + PPI		685	YFR047C	BNA6	QA + PRPP -> NACN + CO2 + PPI	0		550	YDR300C	PRO1	GLU + ATP -> ADP + GLUP	1.2038		793	YHR092C	HXT4	GLCxt -> GLC	100		906	YBR069C	TAT1	LEUxt + HEXT <-> LEU	0.11	duplicate
319	YLR209C	PNP1	DU + PI <-> URA + DR1P	-0.327578		403	UDPNAG -> CHIT + UDP		686	U_70	U_70	NAMN <-> NACN + NH3	0		551	YHR033W	YHR033W	GLU + ATP -> ADP + GLUP	1.2038		854	YLL043W	FPS1	GLxt <-> GL	-3.3		907	YDR508C	GNP1	LEUxt + HEXT <-> LEU	0.11	duplicate
320	YLR209C	PNP1	DT + PI <-> THY + DR1P	0.327578		406	GLUGSALm + NADPm -> NADPHm + GLUm		690	YJR049C	UTR1	NAD + ATP -> NADP + ADP	0		552	YOR323C	PRO2	GLUP + NADH -> NAD + PI + GLUGSAL	2.4076		860	U_122	U_122	TRExt + HEXT -> TRE	-0.0621		908	YKR039W	GAP1	METxt + HEXT <-> MET	0.024	duplicate
321	YLR245C	CDD1	CYTD -> URI + NH3	0		407	P5Cm + NADm -> NADHm + GLUm		691	YEL041W	YEL041W	NAD + ATP -> NADP + ADP	0		554	U_45	U_45	GLUGSAL <-> P5C	2.4076		877	YKR039W	GAP1	CYSxt + HEXT <-> CYS	-0.0295244		909	YCL025C	AGP1	METxt + HEXT <-> MET	0.024	duplicate
322	YLR245C	CDD1	DC -> NH3 + DU	0		408	AKG + GLN + NADH -> NAD + 2 GLU		692	U_71	U_71	NADP -> NAD + PI	0		556	YER023W	PRO3	P5C + NADPH -> PRO + NADP	2.4076		891	YGR191W	HIP1	HISxt + HEXT <-> HIS	0.04		910	YDR508C	GNP1	METxt + HEXT <-> MET	0.024	duplicate
323	YJR057W	CDC8	DTMP + ATP <-> ADP + DTDP	1.2755		409	GLU + NAD -> AKG + NH3 + NADH		693	U_72	U_72	GSN + PI <-> GN + R1P	0		557	YLR142W	PUT1	PROm + NADm -> P5Cm + NADHm	1.9621		901	YBR069C	TAT1	LEUxt + HEXT <-> LEU	0.11		911	YBR068C	BAP2	METxt + HEXT <-> MET	0.024	duplicate
324	YML028W	TSA1	H2O2 + NADPH + RTHIO -> NADP + OTHIO	0		410	AKG + NH3 + NADPH -> GLU + NADP		694	YFR047C	BNA6	QAm + PRPPm -> NAMNm + CO2m + PPIm	0		574	YGR032W	GSC2	UDPG -> 13GLUCAN + UDP	1.0224		908	YKR039W	GAP1	METxt + HEXT <-> MET	0.024		912	YDR046C	BAP3	METxt + HEXT <-> MET	0.024	duplicate
325	YDR453C	TSA2	H2O2 + NADPH + RTHIO -> NADP + OTHIO	0		412	GLU + NH3 + ATP -> GLN + ADP + PI		695	YLR328W	NMA1	NAMNm + ATPm -> PPIm + NAADm	0		575	YLR342W	FKS1	UDPG -> 13GLUCAN + UDP	1.0224		960	YBR021W	FUR4	URAxt + HEXT -> URA	1.93517		913	YGR055W	MUP1	METxt + HEXT <-> MET	0.024	duplicate
326	YDR353W	TRR1	OTHIO + NADPH -> NADP + RTHIO	0		413	GLN -> GLU + NH3		696	YHR074W	QNS1	NAADm + ATPm + NH3m -> NADm + AMPm + PPIm	0		576	YMR306W	FKS3	UDPG -> 13GLUCAN + UDP	1.0224		991	YCR032W	BPH1	ACxt + HEXT <-> AC	-5		914	YHL036W	MUP3	METxt + HEXT <-> MET	0.024	duplicate
327	YHR106W	TRR2	OTHIOm + NADPHm -> NADPm + RTHIOm	0.315896		414	ARAB + NAD -> ARABLAC + NADH		697	YPL188W	POS5	NADm + ATPm -> NADPm + ADPm	0		581	YPR183W	DPM1	GDPMAN + DOLP -> GDP + DOLMANP	2.1843		993	U_144	U_144	ETHxt <-> ETH	-141.84		960	YBR021W	FUR4	URAxt + HEXT -> URA	1.93517	duplicate
328	YLR043C	TRX1	RTHIO + H2O2 <-> OTHIO	-0.653948		415	ARAB + NADP -> ARABLAC + NADPH		698	U_73	U_73	NADPm -> NADm + PIm	0		582	YAL023C	PMT2	DOLMANP -> DOLP + MANNAN	0.36405		994	U_145	U_145	SUCCxt + HEXT <-> SUCC	-3		997	YGR121C	MEP1	NH3xt <-> NH3	12.6667	duplicate
329	YGR209C	TRX2	RTHIOm + H2O2m <-> OTHIOm	0.315896		416	ARABLAC + O2 -> DEAC + H2O2		699	YLR209C	PNP1	GSN + PI <-> GN + R1P	0		583	YDL093W	PMT5	DOLMANP -> DOLP + MANNAN	0.36405		997	YGR121C	MEP1	NH3xt <-> NH3	12.6667		998	YNL142W	MEP2	NH3xt <-> NH3	1.02375	duplicate
330	YCR083W	TRX3	RTHIO + H2O2 <-> OTHIO	-0.653948		417	XUL + ATP -> X5P + ADP		710	YPL069C	BTS1	FPP + IPPP -> GGPP + PPI	0		584	YDL095W	PMT1	DOLMANP -> DOLP + MANNAN	0.36405		1003	YJL198W	PHO90	PIxt + HEXT <-> PI	0.932996		999	YPR138C	MEP3	NH3xt <-> NH3	1.02375	duplicate
331	YBR252W	DUT1	DUTP -> PPI + DUMP	1.28522		418	OAm + GLUm <-> ASPm + AKGm		711	U_76	U_76	GGPP + IPPP -> GFPP + PPI	0		585	YGR199W	PMT6	DOLMANP -> DOLP + MANNAN	0.36405		1014	YCR028C	FEN2	PNTOxt + HEXT <-> PNTO	0.000175619		1003	YJL198W	PHO90	PIxt + HEXT <-> PI	0.932996	duplicate
332	YOR074C	CDC21	DUMP + METTHF -> DHF + DTMP	1.61279		419	OA + GLU <-> ASP + AKG		712	YBR003W	COQ1	GFPP + IPPP -> NPP + PPI	0		586	YJR143C	PMT4	DOLMANP -> DOLP + MANNAN	0.36405		1015	U_152	U_152	GLALxt <-> GLAL	-2.7e-06		1004	YCR037C	Pho87	PIxt + HEXT <-> PI	0.932996	duplicate
333	U_14	U_14	DCMP + ATP <-> ADP + DCDP	-0.00648		420	PYR + GLU <-> AKG + ALA		713	U_77	U_77	NPP <-> NPPm	0		587	YOR321W	PMT3	DOLMANP -> DOLP + MANNAN	0.36405		1017	YLR237W	THI7	THMxt + HEXT -> THIAMIN	1.08e-05		1005	YBR296C	Pho89	PIxt + HEXT <-> PI	0.932996	duplicate
334	U_15	U_15	CMP + ATP <-> ADP + CDP	-0.037835		421	PYRm + GLUm <-> AKGm + ALAm		714	U_78	U_78	CHOR <-> CHORm	0		588	YER062C	HOR2	GL3P -> GL + PI	4.95		1023	U_155	U_155	DTTPxt <-> DTTP	-1.2755		1006	YNR013C	Pho91	PIxt + HEXT <-> PI	0.932996	duplicate
335	YBL039C	URA7	UTP + GLN + ATP -> GLU + CTP + ADP + PI	0.07074		422	ASP + ATP + GLN -> GLU + ASN + AMP + PPI		715	U_79	U_79	CHORm -> 4HBZm + PYRm	0		589	YIL053W	RHR2	GL3P -> GL + PI	4.95		1024	U_156	U_156	THYxt <-> THY + HEXT	-0.327578		1007	YML123C	PHO84	PIxt + HEXT <-> PI	0.932996	duplicate
336	YJR103W	URA8	UTP + GLN + ATP -> GLU + CTP + ADP + PI	0.07074		424	SAM + HCYS -> SAH + MET		716	YNR041C	COQ2	4HBZm + NPPm -> N4HBZm + PPIm	0		596	YDL022W	GPD1	T3P2 + NADH -> GL3P + NAD	4.9885		1031	U_161	U_161	O2xt <-> O2	17.564		1015	U_152	U_152	GLALxt <-> GLAL	-2.7e-06	unknown
337	YML022W	APT1	AD + PRPP -> PPI + AMP	0		426	ASN -> ASP + NH3		717	U_80	U_80	N4HBZm + O2m -> D4HBZm	0		597	YOL059W	GPD2	T3P2 + NADH -> GL3P + NAD	4.9885		1032	U_162	U_162	CO2xt <-> CO2	-166.104		1017	YLR237W	THI7	THMxt + HEXT -> THIAMIN	1.08e-05	duplicate
338	YNL141W	AAH1	ADN -> INS + NH3	0.0486		431	3PG + NAD -> NADH + PHP		718	YOL096C	COQ3	D4HBZm + SAMm -> M4HBZm + SAHm	0		600	U_48	U_48	DAGLY + 0.017 C100ACP + 0.062 C120ACP + 0.100 C140ACP + 0.270 C160ACP + 0.169 C161ACP + 0.055 C180ACP + 0.235 C181ACP + 0.093 C182ACP -> TAGLY + ACP	0.0189		1036	U_164	U_164	NACxt + HEXT -> NAC	2.7e-06		1018	YOR071C	YOR071C	THMxt + HEXT -> THIAMIN	1.08e-05	duplicate
339	YNL141W	AAH1	DA -> DIN + NH3	0		433	PHP + GLU -> AKG + 3PSER		719	U_81	U_81	M4HBZm -> 2NPMPm + CO2m	0		601	YOR143C	THI80	ATP + THIAMIN -> AMP + TPP	1.08e-05		1038	U_166	U_166	PABAxt + HEXT -> PABA	2.7e-06		1019	YOR192C	YOR192C	THMxt + HEXT -> THIAMIN	1.08e-05	duplicate
340	YLR209C	PNP1	DIN + PI <-> HYXN + DR1P	0		434	3PSER -> PI + SER		720	YGR255C	COQ6	2NPMPm + O2m -> 2NPMBm	0		602	YOR143C	THI80	ATP + TPP -> AMP + TPPP	1.08e-05								1031	U_161	U_161	O2xt <-> O2	17.564	unknown
341	YLR209C	PNP1	DA + PI <-> AD + DR1P	0		435	THFm + SERm <-> GLYm + METTHFm		721	YML110C	COQ5	2NPMBm + SAMm -> 2NPMMBm + SAHm	0		614	YBL033C	RIB1	GTP -> D6RP5P + FOR + PPI	2.7e-06								1032	U_162	U_162	CO2xt <-> CO2	-166.104	unknown
342	YLR209C	PNP1	DG + PI <-> GN + DR1P	0		436	THF + SER <-> GLY + METTHF		722	YOR125C	CAT5	2NPMMBm + O2m -> 2NMHMBm	0		615	YBR153W	RIB7	D6RP5P -> A6RP5P + NH3	2.7e-06
343	YLR209C	PNP1	HYXN + R1P <-> INS + PI	0		437	ALA + GLX <-> PYR + GLY		723	YOL096C	COQ3	2NMHMBm + SAMm -> QH2m + SAHm	0		616	YOL066C	RIB2	A6RP5P + NADPH -> A6RP5P2 + NADP	2.7e-06
344	YLR209C	PNP1	AD + R1P <-> PI + ADN	0		438	GLYm + THFm + NADm -> METTHFm + NADHm + CO2 + NH3		728	U_86	U_86	NH3 <-> NH3m	0		617	YDR487C	RIB3	RL5P -> DB4P + FOR	2.7e-06
345	YLR209C	PNP1	GN + R1P <-> PI + GSN	0		439	ASP + ATP -> ADP + BASP		731	U_89	U_89	SERm <-> SER	0		618	YOL143C	RIB4	DB4P + A6RP5P2 -> D8RL + PI	2.7e-06
346	YLR209C	PNP1	XAN + R1P <-> PI + XTSINE	0		440	BASP + NADPH -> NADP + PI + ASPSA		733	U_91	U_91	OICAPm <-> OICAP	0		619	YBR256C	RIB5	D8RL -> RIBFLAV + RADP	2.7e-06
347	YJR133W	XPT1	XAN + PRPP -> XMP + PPI	0		441	ASPSA + NADH -> NAD + HSER		735	U_93	U_93	CMPm <-> CMP	0		637	YGR267C	FOL2	GTP -> FOR + AHTD	2.7e-06
348	YDR400W	URH1	CYTD -> CYTS + RIB	0		442	ASPSA + NADPH -> NADP + HSER		737	U_95	U_95	THRm <-> THR	0		639	YDR481C	PHO8	AHTD -> DHP + 3 PI	2.7e-06
349	YDR400W	URH1	URI -> URA + RIB	0		443	HSER + ATP -> ADP + PHSER		739	U_97	U_97	VALm <-> VAL	0		641	YNL256W	FOL1	DHP -> AHHMP + GLAL	2.7e-06
350	YJR105W	ADO1	ADN + ATP -> AMP + ADP	0		444	PHSER -> PI + THR		740	U_98	U_98	ICIT <-> ICITm	0		646	YNL256W	FOL1	PABA + AHHMP -> DHPT	2.7e-06
351	YDR226W	ADK1	ATP + AMP <-> 2 ADP	6.74675		445	SER + HCYS -> LLCT		741	YMR056C	AAC1	ADP + ATPm + PI -> Hm + ADPm + ATP + PIm	0		647	YMR113W	FOL3	DHPT + ATP + GLU -> ADP + PI + DHF	2.7e-06
352	YDR226W	ADK1	GTP + AMP <-> ADP + GDP	0		446	CYS + OAHSER -> LLCT + AC		742	YBL030C	PET9	ADP + ATPm + PI -> Hm + ADPm + ATP + PIm	0		648	YOR236W	DFR1	DHFm + NADPHm -> NADPm + THFm	1.6128
353	YDR226W	ADK1	ITP + AMP <-> ADP + IDP	0		447	THR -> GLY + ACAL		743	YBR085W	AAC3	ADP + ATPm + PI -> Hm + ADPm + ATP + PIm	0		656	YBR084W	MIS1	METTHFm + NADPm <-> METHFm + NADPHm	-8.1e-06
354	YER170W	ADK2	ATPm + AMPm <-> 2 ADPm	0		448	THR -> NH3 + OBUT		744	YJR077C	MIR1	PI <-> Hm + PIm	0		657	YGR204W	ADE3	METTHF + NADP <-> METHF + NADPH	0.388406
355	YKL067W	YNK1	UDP + ATP <-> UTP + ADP	5.35604		449	THRm -> NH3m + OBUTm		748	U_99	U_99	IPPMAL <-> IPPMALm	0		658	YBR084W	MIS1	THFm + FORm + ATPm -> ADPm + PIm + FTHFm	8.1e-06
356	YKL067W	YNK1	CDP + ATP <-> CTP + ADP	0		450	SER -> PYR + NH3		749	U_100	U_100	LAC <-> LACm + Hm	0		659	U_65	U_65	FORm <-> FOR	-8.1e-06
357	YKL067W	YNK1	DGDP + ATP <-> DGTP + ADP	0		451	LLCT -> HCYS + PYR + NH3		756	YIL134W	FLX1	FAD + FMNm -> FADm + FMN	0		661	YBR084W	MIS1	METHFm <-> FTHFm	-8.1e-06
358	YKL067W	YNK1	DUDP + ATP <-> DUTP + ADP	0		452	SAH -> HCYS + ADN		757	U_103	U_103	RIBFLAV <-> RIBFLAVm	0		662	YGR204W	ADE3	METHF <-> FTHF	0.388406
359	YKL067W	YNK1	DCDP + ATP <-> DCTP + ADP	0		453	HCYS + MTHF -> THF + MET		758	U_104	U_104	4PPNTE <-> 4PPNTEm	0		667	YDR531W	YDR531W	PNTO + ATP -> ADP + 4PPNTO	0.000175619
360	YKL067W	YNK1	DTDP + ATP <-> DTTP + ADP	1.2755		454	LLCT -> CYS + NH3 + OBUT		759	U_105	U_105	PRPP <-> PRPPm	0		668	YIL083C	YIL083C	4PPNTO + CTP + CYS -> CMP + PPI + 4PPNCYS	0.000175619
361	YKL067W	YNK1	DADP + ATP <-> DATP + ADP	0		455	ACCOA + HSER <-> COA + OAHSER		761	U_107	U_107	QA <-> QAm	0		669	YKR072C	SIS2	4PPNCYS -> CO2 + 4PPNTE	5.85396e-05
362	YKL067W	YNK1	GDP + ATP <-> GTP + ADP	2.69717		456	OAHSER + H2S -> AC + HCYS		762	U_108	U_108	SAM <-> SAMm	0		670	YOR054C	VHS3	4PPNCYS -> CO2 + 4PPNTE	5.85396e-05
363	YKL067W	YNK1	IDP + ATP <-> ITP + IDP	0		459	MET + ATP -> PPI + PI + SAM		763	U_109	U_109	SAH <-> SAHm	0		671	YKL088W	YKL088W	4PPNCYS -> CO2 + 4PPNTE	5.85396e-05
364	U_16	U_16	DAMP + ATP <-> DADP + ADP	-0.00972		461	SLF + ATP -> PPI + APS		764	U_110	U_110	DCTPm -> DCTP	0		672	YGR277C	YGR277C	4PPNTE + ATP -> PPI + DPCOA	0.000175619
365	YNL141W	AAH1	AD -> NH3 + HYXN	0		462	APS + ATP -> ADP + PAPS		765	U_111	U_111	LGT -> LGTm	0		674	YDR196C	YDR196C	DPCOA + ATP -> ADP + COA	0.000175619
366	U_17	U_17	INS + ATP -> IMP + ADP	0.0486		464	SER + ACCOA -> COA + ASER		770	YPR021C	AGC1	ASP <-> ASPm	0		676	YPL148C	PPT2	COA -> PAP + ACP	0.000172919
367	U_18	U_18	GSN + ATP -> GMP + ADP	0		465	ASER + H2S -> AC + CYS		771	YPR021C	AGC1	ASP + GLUm <-> ASPm + GLU	0		683	YOR209C	NPT1	NAC + PRPP -> NACN + PPI	2.7e-06
368	YDR399W	HPT1	HYXN + PRPP -> PPI + IMP	0		466	PAP -> AMP + PI		772	U_113	U_113	GL3P -> GL3Pm	0		687	YGR010W	NMA2	NACN + ATP -> PPI + NAAD	1.35e-06
369	YDR399W	HPT1	GN + PRPP -> PPI + GMP	0		467	PAPS + RTHIO -> OTHIO + H2SO3 + PAP		773	U_114	U_114	CTP -> CTPm	0		688	YLR328W	NMA1	NACN + ATP -> PPI + NAAD	1.35e-06
370	U_19	U_19	URI + PI <-> URA + R1P	0		468	OICAPm + GLUm <-> AKGm + LEUm		775	YOR108W	LEU9	ACCOAm + OMVALm -> COAm + IPPMALm	0		689	YHR074W	QNS1	NAAD + ATP + NH3 -> NAD + AMP + PPI	2.7e-06
371	YKL024C	URA6	DUMP + ATP <-> DUDP + ADP	0		469	OMVALm + GLUm <-> AKGm + ILEm		776	YNL104C	LEU4	ACCOA + OMVAL -> COA + IPPMAL	0		700	YDR232W	HEM1	SUCCOAm + GLYm -> ALAVm + COAm + CO2m	2.16e-05
372	U_20	U_20	CMP -> CYTS + R5P	0		470	OMVAL + GLU <-> AKG + ILE		777	U_115	U_115	ACCOA + COAm <-> ACCOAm + COA	0		701	U_74	U_74	ALAV <-> ALAVm	-2.16e-05
373	YHR144C	DCD1	DCMP -> DUMP + NH3	0		471	OIVALm + GLUm <-> AKGm + VALm		780	YCR024C-A	PMP1	ATP -> ADP + PI + HEXT	0		702	YGL040C	HEM2	2 ALAV -> PBG	1.08e-05
374	U_21	U_21	DUMP -> DU + PI	0		472	OIVAL + GLU <-> AKG + VAL		781	YEL017C-A	PMP2	ATP -> ADP + PI + HEXT	0		703	YDL205C	HEM3	4 PBG -> HMB + 4 NH3	2.7e-06
375	U_22	U_22	DTMP -> DT + PI	0.327578		473	OICAP + GLU <-> AKG + LEU		782	YGL008C	PMA1	ATP -> ADP + PI + HEXT	0		704	YOR278W	HEM4	HMB -> UPRG	2.7e-06
376	U_23	U_23	DAMP -> DA + PI	0		474	OBUTm + PYRm -> ABUTm + CO2m		783	YPL036W	PMA2	ATP -> ADP + PI + HEXT	0		705	YDR047W	HEM12	UPRG -> 4 CO2 + CPP	2.7e-06
377	U_24	U_24	DGMP -> DG + PI	0		475	2 PYRm -> CO2m + ACLACm		784	YBR184W	YBR184W	MELI -> GLC + GLAC	0		706	YDR044W	HEM13	O2 + CPP -> 2 CO2 + PPHG	2.7e-06
378	U_25	U_25	DCMP -> DC + PI	0		476	ACLACm + NADPHm -> NADPm + DHVALm		785	YBR184W	YBR184W	DFUC -> GLC + GLAC	0		707	U_75	U_75	PPHG <-> PPHGm	2.7e-06
379	U_26	U_26	CMP -> CYTD + PI	0		477	ABUTm + NADPHm -> NADPm + DHMVAm		786	YBR184W	YBR184W	RAF -> GLAC + SUC	0		708	YER014W	HEM14	O2 + PPHGm -> PPIXm	2.7e-06
380	U_27	U_27	AMP -> PI + ADN	0		478	DHVALm -> OIVALm		787	YBR184W	YBR184W	EPM <-> MAN + GLAC	0		709	YOR176W	HEM15	PPIXm -> PTHm	2.7e-06
381	U_28	U_28	GMP -> PI + GSN	0		479	DHMVAm -> OMVALm		788	YBR184W	YBR184W	GGL <-> GL + GLAC	0		724	U_82	U_82	O2 <-> O2m	17.7209
382	U_29	U_29	IMP -> PI + INS	0		480	ACCOAm + OMVALm -> COAm + IPPMALm		789	YPR026W	ATH1	TRE -> 2 GLC	0		725	U_83	U_83	CO2 <-> CO2m	-14.0088
383	U_30	U_30	XMP -> PI + XTSINE	0		481	CBHCAP <-> IPPMAL		790	YBR001C	NTH2	TRE -> 2 GLC	0		726	U_84	U_84	ETH <-> ETHm	-21.15
384	U_31	U_31	UMP -> PI + URI	0		482	CBHCAP + NAD -> NADH + OICAP + CO2		791	YDR001C	NTH1	TRE -> 2 GLC	0		727	U_85	U_85	ACAL <-> ACALm	26.55
385	YER070W/YJL026W/YIL066C/YGR180C	RNR1/2/3/3	ADP + RTHIO -> DADP + OTHIO	0		483	HCITm <-> HACNm		810	YLR081W	GAL2	GLACxt -> GLAC	0		729	U_87	U_87	THFm <-> THF	0.059217
386	YER070W/YJL026W/YIL066C/YGR180C	RNR1/2/3/4	GDP + RTHIO -> DGDP + OTHIO	0.00648		484	HICITm <-> HACNm		811	YFL011W	HXT10	GLACxt -> GLAC	0		730	U_88	U_88	METTHFm <-> METTHF	1.55358
387	YER070W/YJL026W/YIL066C/YGR180C	RNR1/2/3/5	CDP + RTHIO -> DCDP + OTHIO	0.00648		485	HICITm + NADm <-> AKAm + CO2m + NADHm		812	YOL156W	HXT11	GLACxt -> GLAC	0		732	U_90	U_90	GLYm <-> GLY	-1.55359
388	YER070W/YJL026W/YIL066C/YGR180C	RNR1/2/3/6	UDP + RTHIO -> OTHIO + DUDP	0		486	AKA + GLU <-> AMA + AKG		813	YNL318C	HXT14	GLACxt -> GLAC	0		734	U_92	U_92	PROm <-> PRO	-1.9621
389	U_32	U_32	ATP + RTHIO -> DATP + OTHIO	0.00972		487	AMA + NADPH + ATP -> AMASA + NADP + AMP + PPI		814	YJL219W	HXT9	GLACxt -> GLAC	0		736	U_94	U_94	ACm <-> AC	6.47446
390	U_33	U_33	GTP + RTHIO -> DGTP + OTHIO	0		488	GLU + AMASA + NADPH <-> SACP + NADP		815	YDR536W	STL1	GLACxt -> GLAC	0		738	U_96	U_96	AKAm -> AKA	8.92923
391	U_34	U_34	CTP + RTHIO -> DCTP + OTHIO	0		489	SACP + NAD <-> LYS + AKG + NADH		816	YFL055W	AGP3	GLUxt <-> GLU	0		745	YLR348C	DIC1	MAL + PIm <-> MALm + PI	0.0744555
392	U_35	U_35	UTP + RTHIO -> OTHIO + DUTP	1.28522		490	GLUm + ACCOAm -> COAm + NAGLUm		817	YKR039W	GAP1	GLUxt <-> GLU	0		746	YLR348C	DIC1	SUCC + PIm -> SUCCm + PI	0.9
393	U_36	U_36	GTP -> GSN + 3 PI	0		492	NAGLUm + ATPm -> ADPm + NAGLUPm		818	YCL025C	AGP1	GLUxt <-> GLU	0		747	YBR291C	CTP1	CIT + MALm <-> CITm + MAL	-0.125544
394	U_37	U_37	DGTP -> DG + 3 PI	0		493	NAGLUPm + NADPHm -> NADPm + PIm + NAGLUSm		819	YPL265W	DIP5	GLUxt <-> GLU	0		750	YIL006W	YIL006W	PYR <-> PYRm + Hm	5.4
395	U_38	U_38	AMP -> AD + R5P	0		494	NAGLUSm + GLUm -> AKGm + NAORNm		820	YHR094C	HXT1	FRUxt -> FRU	0		751	YEL006W	YEL006W	PYR <-> PYRm + Hm	5.4
396	YMR250W	GAD1	GLU -> GABA + CO2	2.77422		495	NAORNm + GLUm -> ORNm + NAGLUm		821	YFL011W	HXT10	FRUxt -> FRU	0		752	YPR021C	AGC1	GLUm + Hm <-> GLU	-1.22965
397	YGR019W	UGA1	GABA + AKG -> SUCCSAL + GLU	2.77422		496	GLN + 2 ATP + CO2 -> GLU + CAP + 2 ADP + PI		822	YOL156W	HXT11	FRUxt -> FRU	0		753	YOR130C	ORT1	ORN + Hm <-> ORNm	-0.4347
398	YBR006W	UGA2	SUCCSAL + NADP -> SUCC + NADPH	2.77422		498	ORN + CAP -> CITR + PI		823	YEL069C	HXT13	FRUxt -> FRU	0		754	U_101	U_101	OIVAL <-> OIVALm	-0.7155
399	YKL104C	GFA1	F6P + GLN -> GLU + GA6P	4.914e-05		499	ORN + AKG -> GLUGSAL + GLU		824	YDL245C	HXT15	FRUxt -> FRU	0		755	U_102	U_102	OMVAL <-> OMVALm	-0.5211
400	YFL017C	GNA1	ACCOA + GA6P <-> COA + NAGA6P	4.914e-05		500	CITR + ASP + ATP <-> AMP + PPI + ARGSUCC		825	YJR158W	HXT16	FRUxt -> FRU	0		760	U_106	U_106	DHF <-> DHFm	1.6128
401	YEL058W	PCM1	NAGA1P <-> NAGA6P	-4.914e-05		501	ARGSUCC <-> FUM + ARG		826	YNR072W	HXT17	FRUxt -> FRU	0		766	U_112	U_112	H2O2 <-> H2O2m	0.315896
402	YDL103C	QRI1	UTP + NAGA1P <-> UDPNAG + PPI	4.914e-05		502	ORN -> PTRSC + CO2		827	YMR011W	HXT2	FRUxt -> FRU	0		767	YJR095W	SFC1	SUCC + FUMm -> SUCCm + FUM	0.2
403	YBR023C	CHS3	UDPNAG -> CHIT + UDP	1.638e-05		503	SAM <-> DSAM + CO2		828	YDR345C	HXT3	FRUxt -> FRU	0		768	YPL134C	ODC1	AKGm + AKA <-> AKG + AKAm	4.07852
404	YBR038W	CHS2	UDPNAG -> CHIT + UDP	1.638e-05		504	PTRSC + DSAM -> SPRMD + 5MTA		829	YHR092C	HXT4	FRUxt -> FRU	0		769	YOR222W	ODC2	AKGm + AKA <-> AKG + AKAm	4.07852
405	YNL192W	CHS1	UDPNAG -> CHIT + UDP	1.638e-05		505	DSAM + SPRMD -> 5MTA + SPRM		830	YHR096C	HXT5	FRUxt -> FRU	0		774	YBL015W	ACH1	ACCOAm -> COAm + ACm	1.07446
406	YHR037W	PUT2	GLUGSALm + NADPm -> NADPHm + GLUm	0		506	5MTA + GLN + ATP -> MET + AKG + ADP		831	YDR343C	HXT6	FRUxt -> FRU	0		778	YKL120W	OAC1	OA <-> OAm + Hm	4.5
407	U_39	U_39	P5Cm + NADm -> NADHm + GLUm	1.9621		507	ARG -> ORN + UREA		832	YDR342C	HXT7	FRUxt -> FRU	0		779	U_116	U_116	ATP -> ADP + PI	86.323
408	YDL171C	GLT1	AKG + GLN + NADH -> NAD + 2 GLU	0		508	PRPP + ATP -> PPI + PRBATP		833	YJL214W	HXT8	FRUxt -> FRU	0		792	U_117	U_117	OBUT <-> OBUTm	0.5211
409	YDL215C	GDH2	GLU + NAD -> AKG + NH3 + NADH	0		509	PRBATP -> PPI + PRBAMP		834	YJL219W	HXT9	FRUxt -> FRU	0		793	YHR092C	HXT4	GLCxt -> GLC	100
410	YAL062W	GDH3	AKG + NH3 + NADPH -> GLU + NADP	7.22718		510	PRBAMP -> PRFP		835	YHR094C	HXT1	MANxt -> MAN	0		794	YLR081W	GAL2	GLCxt -> GLC	5.8823
411	YOR375C	GDH1	AKG + NH3 + NADPH -> GLU + NADP	7.22718		511	PRFP -> PRLP		836	YFL011W	HXT10	MANxt -> MAN	0		795	YOL156W	HXT11	GLCxt -> GLC	5.8823
412	YPR035W	GLN1	GLU + NH3 + ATP -> GLN + ADP + PI	1.63538		512	DIMGP -> IMACP		837	YOL156W	HXT11	MANxt -> MAN	0		796	YDR536W	STL1	GLCxt -> GLC	5.8823
413	U_40	U_40	GLN -> GLU + NH3	0		513	IMACP + GLU -> AKG + HISOLP		838	YEL069C	HXT13	MANxt -> MAN	0		797	YHR094C	HXT1	GLCxt -> GLC	5.8823
414	YBR149W	ARA1	ARAB + NAD -> ARABLAC + NADH	0		514	HISOLP -> PI + HISOL		839	YDL245C	HXT15	MANxt -> MAN	0		798	YEL069C	HXT13	GLCxt -> GLC	5.8823
415	YBR149W	ARA1	ARAB + NADP -> ARABLAC + NADPH	0		515	HISOL + 2 NAD -> HIS + 2 NADH		840	YJR158W	HXT16	MANxt -> MAN	0		799	YDL245C	HXT15	GLCxt -> GLC	5.8823
416	YML086C	ALO1	ARABLAC + O2 -> DEAC + H2O2	0		516	PRLP + GLN -> GLU + AICAR + DIMGP		841	YNR072W	HXT17	MANxt -> MAN	0		800	YJR158W	HXT16	GLCxt -> GLC	5.8823
417	YGR194C	XKS1	XUL + ATP -> X5P + ADP	0		517	E4P + PEP -> PI + 3DDAH7P		842	YMR011W	HXT2	MANxt -> MAN	0		801	YFL011W	HXT10	GLCxt -> GLC	5.8823
418	YKL106W	AAT1	OAm + GLUm <-> ASPm + AKGm	0.0744555		519	3DDAH7P -> DQT + PI		843	YDR345C	HXT3	MANxt -> MAN	0		802	YNR072W	HXT17	GLCxt -> GLC	5.8823
419	YLR027C	AAT2	OA + GLU <-> ASP + AKG	5.2		520	DQT -> DHSK		844	YHR092C	HXT4	MANxt -> MAN	0		803	YMR011W	HXT2	GLCxt -> GLC	5.8823
420	YDR111C	ALT2	PYR + GLU <-> AKG + ALA	0		521	DHSK + NADPH -> SME + NADP		845	YHR096C	HXT5	MANxt -> MAN	0		804	YDR345C	HXT3	GLCxt -> GLC	5.8823
421	YLR089C	ALT1	PYRm + GLUm <-> AKGm + ALAm	2.2479		522	SME + ATP -> ADP + SME5P		846	YDR343C	HXT6	MANxt -> MAN	0		805	YHR096C	HXT5	GLCxt -> GLC	5.8823
422	YPR145W	ASN1	ASP + ATP + GLN -> GLU + ASN + AMP + PPI	0.1377		523	SME5P + PEP -> 3PSME + PI		847	YDR342C	HXT7	MANxt -> MAN	0		806	YDR343C	HXT6	GLCxt -> GLC	5.8823
423	YGR124W	ASN2	ASP + ATP + GLN -> GLU + ASN + AMP + PPI	0.1377		524	3PSME -> PI + CHOR		848	YJL214W	HXT8	MANxt -> MAN	0		807	YDR342C	HXT7	GLCxt -> GLC	5.8823
424	YLL062C	MHT1	SAM + HCYS -> SAH + MET	0		525	CHOR -> PHEN		849	YJL219W	HXT9	MANxt -> MAN	0		808	YJL214W	HXT8	GLCxt -> GLC	5.8823
425	YPL273W	SAM4	SAM + HCYS -> SAH + MET	0		526	PHEN -> CO2 + PHPYR		850	YIL162W	SUC2	SUCxt -> GLCxt + FRUxt	0		809	YJL219W	HXT9	GLCxt -> GLC	5.8823
426	YLR155C	ASP3-1	ASN -> ASP + NH3	0		527	PHPYR + GLU <-> AKG + PHE		851	YBR298C	MAL31	MALxt + HEXT <-> MAL	0		854	YLL043W	FPS1	GLxt <-> GL	-3.3
427	YLR157C	ASP3-2	ASN -> ASP + NH3	0		529	PHEN + NADP -> 4HPP + CO2 + NADPH		852	U_118	U_118	MALxt + AKG <-> MAL + AKGxt	0		855	YGL084C	GUP1	GLxt <-> GL	-3.3
428	YLR158C	ASP3-3	ASN -> ASP + NH3	0		530	4HPP + GLU -> AKG + TYR		853	U_119	U_119	ARABxt <-> ARAB	0		856	YPL189W	GUP2	GLxt <-> GL	-3.3
429	YLR160C	ASP3-4	ASN -> ASP + NH3	0		532	PHEN + NAD -> 4HPP + CO2 + NADH		857	YKL217W	JEN1	LACxt + HEXT <-> LAC	0		860	U_122	U_122	TRExt + HEXT -> TRE	-0.0621
430	YDR321W	ASP1	ASN -> ASP + NH3	0		533	CHOR + GLN -> GLU + PYR + AN		858	U_120	U_120	MELIxt + HEXT -> MELI	0		877	YKR039W	GAP1	CYSxt + HEXT <-> CYS	-0.0295244
431	YER081W	SER3	3PG + NAD -> NADH + PHP	0.55		534	AN + PRPP -> PPI + NPRAN		859	U_121	U_121	RIBxt + HEXT -> RIB	0		891	YGR191W	HIP1	HISxt + HEXT <-> HIS	0.04
432	YIL074C	SER33	3PG + NAD -> NADH + PHP	0.55		535	NPRAN -> CPAD5P		861	U_123	U_123	LLACxt + HEXT -> LLAC	0		892	YKR039W	GAP1	HISxt + HEXT <-> HIS	0.04
433	YOR184W	SER1	PHP + GLU -> AKG + 3PSER	1.1		536	CPAD5P -> CO2 + IGP		862	YKR039W	GAP1	ALAxt + HEXT <-> ALA	0		893	YCL025C	AGP1	HISxt + HEXT <-> HIS	0.04
434	YGR208W	SER2	3PSER -> PI + SER	1.1		537	IGP + SER -> T3P1 + TRP		863	YPL265W	DIP5	ALAxt + HEXT <-> ALA	0		894	YBR069C	TAT1	HISxt + HEXT <-> HIS	0.04
435	YBR263W	SHM1	THFm + SERm <-> GLYm + METTHFm	0		538	2 H2O2 -> O2		864	YCL025C	AGP1	ALAxt + HEXT <-> ALA	0		901	YBR069C	TAT1	LEUxt + HEXT <-> LEU	0.11
436	YLR058C	SHM2	THF + SER <-> GLY + METTHF	0.44762		540	ACALm + NADm -> NADHm + ACm		865	YOL020W	TAT2	ALAxt + HEXT <-> ALA	0		902	YKR039W	GAP1	LEUxt + HEXT <-> LEU	0.11
437	YFL030W	AGX1	ALA + GLX <-> PYR + GLY	0		541	ACALm + NADPm -> NADPHm + ACm		866	YOR348C	PUT4	ALAxt + HEXT <-> ALA	0		903	YCL025C	AGP1	LEUxt + HEXT <-> LEU	0.11
438	YDR019C/YMR189W	GCV1/GCV2	GLYm + THFm + NADm -> METTHFm + NADHm + CO2 + NH3	1.55357		543	ACAL + NADP -> NADPH + AC		867	YKR039W	GAP1	ARGxt + HEXT <-> ARG	0		904	YBR068C	BAP2	LEUxt + HEXT <-> LEU	0.11
439	YER052C	HOM3	ASP + ATP -> ADP + BASP	3.07138		544	TRP + O2 -> FKYN		868	YEL063C	CAN1	ARGxt + HEXT <-> ARG	0		905	YDR046C	BAP3	LEUxt + HEXT <-> LEU	0.11
440	YDR158W	HOM2	BASP + NADPH -> NADP + PI + ASPSA	3.07138		545	FKYN -> FOR + KYN		869	YNL270C	ALP1	ARGxt + HEXT <-> ARG	0		906	YBR069C	TAT1	LEUxt + HEXT <-> LEU	0.11
441	YJR139C	HOM6	ASPSA + NADH -> NAD + HSER	3.07138		546	KYN -> ALA + AN		870	YKR039W	GAP1	ASNxt + HEXT <-> ASN	0		907	YDR508C	GNP1	LEUxt + HEXT <-> LEU	0.11
442	YJR139C	HOM6	ASPSA + NADPH -> NADP + HSER	0		547	KYN + NADPH + O2 -> HKYN + NADP		871	YCL025C	AGP1	ASNxt + HEXT <-> ASN	0		908	YKR039W	GAP1	METxt + HEXT <-> MET	0.024
443	YHR025W	THR1	HSER + ATP -> ADP + PHSER	3.07138		548	HKYN -> HAN + ALA		872	YDR508C	GNP1	ASNxt + HEXT <-> ASN	0		909	YCL025C	AGP1	METxt + HEXT <-> MET	0.024
444	YCR053W	THR4	PHSER -> PI + THR	3.07138		549	HAN + O2 -> CMUSA		873	YPL265W	DIP5	ASNxt + HEXT <-> ASN	0		910	YDR508C	GNP1	METxt + HEXT <-> MET	0.024
445	YGR155W	CYS4	SER + HCYS -> LLCT	0.0486		550	GLU + ATP -> ADP + GLUP		874	YFL055W	AGP3	ASPxt + HEXT <-> ASP	0		911	YBR068C	BAP2	METxt + HEXT <-> MET	0.024
446	YML082W	YML082W	CYS + OAHSER -> LLCT + AC	0		552	GLUP + NADH -> NAD + PI + GLUGSAL		875	YKR039W	GAP1	ASPxt + HEXT <-> ASP	0		912	YDR046C	BAP3	METxt + HEXT <-> MET	0.024
447	YEL046C	GLY1	THR -> GLY + ACAL	2.08318		553	GLUP + NADPH -> NADP + PI + GLUGSAL		876	YPL265W	DIP5	ASPxt + HEXT <-> ASP	0		913	YGR055W	MUP1	METxt + HEXT <-> MET	0.024
448	YCL064C	CHA1	THR -> NH3 + OBUT	0.4725		554	GLUGSAL <-> P5C		878	YDR508C	GNP1	CYSxt + HEXT <-> CYS	0		914	YHL036W	MUP3	METxt + HEXT <-> MET	0.024
449	YER086W	ILV1	THRm -> NH3m + OBUTm	0		555	GLUGSALm <-> P5Cm		879	YBR068C	BAP2	CYSxt + HEXT <-> CYS	0		960	YBR021W	FUR4	URAxt + HEXT -> URA	1.93517
450	YCL064C	CHA1	SER -> PYR + NH3	0		556	P5C + NADPH -> PRO + NADP		880	YDR046C	BAP3	CYSxt + HEXT <-> CYS	0		991	YCR032W	BPH1	ACxt + HEXT <-> AC	-5
451	YFR055W	YFR055W	LLCT -> HCYS + PYR + NH3	0		557	PROm + NADm -> P5Cm + NADHm		881	YBR069C	TAT1	CYSxt + HEXT <-> CYS	0		993	U_144	U_144	ETHxt <-> ETH	-141.84
452	YER043C	SAH1	SAH -> HCYS + ADN	0.0486		558	CYS + GLU + ATP -> GC + PI + ADP		882	YOL020W	TAT2	CYSxt + HEXT <-> CYS	0		994	U_145	U_145	SUCCxt + HEXT <-> SUCC	-3
453	YER091C	MET6	HCYS + MTHF -> THF + MET	0		559	GLY + GC + ATP -> RGT + PI + ADP		883	YKR039W	GAP1	GLYxt + HEXT <-> GLY	0		997	YGR121C	MEP1	NH3xt <-> NH3	12.6667
454	YAL012W	CYS3	LLCT -> CYS + NH3 + OBUT	0.0486		560	2 RGT + H2O2 <-> OGT		884	YOL020W	TAT2	GLYxt + HEXT <-> GLY	0		998	YNL142W	MEP2	NH3xt <-> NH3	1.02375
455	YNL277W	MET2	ACCOA + HSER <-> COA + OAHSER	0		568	RGT + MTHGXL <-> LGT		885	YPL265W	DIP5	GLYxt + HEXT <-> GLY	0		999	YPR138C	MEP3	NH3xt <-> NH3	1.02375
456	YLR303W	MET17	OAHSER + H2S -> AC + HCYS	0		569	T3P2 <-> MTHGXL + PI		886	YOR348C	PUT4	GLYxt + HEXT <-> GLY	0		1003	YJL198W	PHO90	PIxt + HEXT <-> PI	0.932996
457	YGL184C	STR3	LLCT -> PYR + HCYS + NH3	0		570	LGT -> RGT + LAC		887	YKR039W	GAP1	GLNxt + HEXT <-> GLN	0		1004	YCR037C	Pho87	PIxt + HEXT <-> PI	0.932996
458	YJR130C	STR2	CYS + OAHSER -> LLCT + AC	0		571	LGTm -> RGTm + LACm		888	YCL025C	AGP1	GLNxt + HEXT <-> GLN	0		1005	YBR296C	Pho89	PIxt + HEXT <-> PI	0.932996
459	YDR502C	SAM2	MET + ATP -> PPI + PI + SAM	0.0243		572	LACAL + NADP <-> MTHGXL + NADPH		889	YDR508C	GNP1	GLNxt + HEXT <-> GLN	0		1006	YNR013C	Pho91	PIxt + HEXT <-> PI	0.932996
460	YLR180W	SAM1	MET + ATP -> PPI + PI + SAM	0.0243		573	NADPH + OGT -> NADP + RGT		890	YPL265W	DIP5	GLNxt + HEXT <-> GLN	0		1007	YML123C	PHO84	PIxt + HEXT <-> PI	0.932996
461	YJR010W	MET3	SLF + ATP -> PPI + APS	0		574	UDPG -> 13GLUCAN + UDP		895	YBR069C	TAT1	ILExt + HEXT <-> ILE	0		1014	YCR028C	FEN2	PNTOxt + HEXT <-> PNTO	0.000175619
462	YKL001C	MET14	APS + ATP -> ADP + PAPS	0		577	13GLUCAN -> GLC		896	YKR039W	GAP1	ILExt + HEXT <-> ILE	0		1015	U_152	U_152	GLALxt <-> GLAL	-2.7e-06
463	YFR030W	MET10	H2SO3 + 3 NADPH <-> H2S + 3 NADP	0		581	GDPMAN + DOLP -> GDP + DOLMANP		897	YCL025C	AGP1	ILExt + HEXT <-> ILE	0		1017	YLR237W	THI7	THMxt + HEXT -> THIAMIN	1.08e-05
464	U_41	U_41	SER + ACCOA -> COA + ASER	0		582	DOLMANP -> DOLP + MANNAN		898	YBR068C	BAP2	ILExt + HEXT <-> ILE	0		1018	YOR071C	YOR071C	THMxt + HEXT -> THIAMIN	1.08e-05
465	YGR012W	YGR012W	ASER + H2S -> AC + CYS	0		588	GL3P -> GL + PI		899	YDR046C	BAP3	ILExt + HEXT <-> ILE	0		1019	YOR192C	YOR192C	THMxt + HEXT -> THIAMIN	1.08e-05
466	YOL064C	MET22	PAP -> AMP + PI	0.000172919		590	CHIT -> CHITO + AC		900	YBR069C	TAT1	ILExt + HEXT <-> ILE	0		1023	U_155	U_155	DTTPxt <-> DTTP	-1.2755
467	YPR167C	MET16	PAPS + RTHIO -> OTHIO + H2SO3 + PAP	0		592	GL + NAD -> GLYN + NADH		915	YKR039W	GAP1	PHExt + HEXT <-> PHE	0		1024	U_156	U_156	THYxt <-> THY + HEXT	-0.327578
468	YHR208W	BAT1	OICAPm + GLUm <-> AKGm + LEUm	0		594	GLYN + ATP -> T3P2 + ADP		916	YCL025C	AGP1	PHExt + HEXT <-> PHE	0		1031	U_161	U_161	O2xt <-> O2	17.564
469	YHR208W	BAT1	OMVALm + GLUm <-> AKGm + ILEm	0		596	T3P2 + NADH -> GL3P + NAD		917	YOL020W	TAT2	PHExt + HEXT <-> PHE	0		1032	U_162	U_162	CO2xt <-> CO2	-166.104
470	YJR148W	BAT2	OMVAL + GLU <-> AKG + ILE	0.5211		598	GL + ATP -> GL3P + ADP		918	YBR068C	BAP2	PHExt + HEXT <-> PHE	0		1036	U_164	U_164	NACxt + HEXT -> NAC	2.7e-06
471	YHR208W	BAT1	OIVALm + GLUm <-> AKGm + VALm	0		599	GL3P + FADm -> T3P2 + FADH2m		919	YDR046C	BAP3	PHExt + HEXT <-> PHE	0		1038	U_166	U_166	PABAxt + HEXT -> PABA	2.7e-06
472	YJR148W	BAT2	OIVAL + GLU <-> AKG + VAL	0.7155		600	DAGLY + 0.017 C100ACP + 0.062 C120ACP + 0.100 C140ACP + 0.270 C160ACP + 0.169 C161ACP + 0.055 C180ACP + 0.235 C181ACP + 0.093 C182ACP -> TAGLY + ACP		920	YKR039W	GAP1	PROxt + HEXT <-> PRO	0
473	YJR148W	BAT2	OICAP + GLU <-> AKG + LEU	0		601	ATP + THIAMIN -> AMP + TPP		921	YOR348C	PUT4	PROxt + HEXT <-> PRO	0
474	YMR108W/YCL009C	ILV2/6	OBUTm + PYRm -> ABUTm + CO2m	0.5211		602	ATP + TPP -> AMP + TPPP		922	YBR069C	TAT1	TRPxt + HEXT <-> TRP	0
475	YMR108W/YCL009C	ILV2/6	2 PYRm -> CO2m + ACLACm	0.7155		603	AIR -> AHM		923	YKR039W	GAP1	TRPxt + HEXT <-> TRP	0
476	YLR355C	ILV5	ACLACm + NADPHm -> NADPm + DHVALm	0.7155		604	AHM + ATP -> AHMP + ADP		924	YBR069C	TAT1	TRPxt + HEXT <-> TRP	0
477	YLR355C	ILV5	ABUTm + NADPHm -> NADPm + DHMVAm	0.5211		607	AHMP + ATP -> AHMPP + ADP		925	YOL020W	TAT2	TRPxt + HEXT <-> TRP	0
478	YJR016C	ILV3	DHVALm -> OIVALm	0.7155		608	T3P1 + PYR -> DTP		926	YBR068C	BAP2	TRPxt + HEXT <-> TRP	0
479	YJR016C	ILV3	DHMVAm -> OMVALm	0.5211		609	DTP + TYR + CYS -> THZ + HBA + CO2		927	YDR046C	BAP3	TRPxt + HEXT <-> TRP	0
480	YNL104C	LEU4	ACCOAm + OMVALm -> COAm + IPPMALm	0		610	THZ + ATP -> THZP + ADP		928	YBR069C	TAT1	TYRxt + HEXT <-> TYR	0
481	YGL009C	LEU1	CBHCAP <-> IPPMAL	0		611	THZP + AHMPP -> THMP + PPI		929	YKR039W	GAP1	TYRxt + HEXT <-> TYR	0
482	YCL018W	LEU2	CBHCAP + NAD -> NADH + OICAP + CO2	0		612	THMP + ATP <-> TPP + ADP		930	YCL025C	AGP1	TYRxt + HEXT <-> TYR	0
483	YDR234W	LYS4	HCITm <-> HACNm	0.7722		613	THMP -> THIAMIN + PI		931	YBR068C	BAP2	TYRxt + HEXT <-> TYR	0
484	YDR234W	LYS4	HICITm <-> HACNm	-0.7722		614	GTP -> D6RP5P + FOR + PPI		932	YBR069C	TAT1	TYRxt + HEXT <-> TYR	0
485	YIL094C	LYS12	HICITm + NADm <-> AKAm + CO2m + NADHm	0.7722		615	D6RP5P -> A6RP5P + NH3		933	YOL020W	TAT2	TYRxt + HEXT <-> TYR	0
486	U_42	U_42	AKA + GLU <-> AMA + AKG	0.7722		616	A6RP5P + NADPH -> A6RP5P2 + NADP		934	YDR046C	BAP3	TYRxt + HEXT <-> TYR	0
487	YBR115C/YGL154C	LYS2/5	AMA + NADPH + ATP -> AMASA + NADP + AMP + PPI	0.7722		617	RL5P -> DB4P + FOR		935	YKR039W	GAP1	VALxt + HEXT <-> VAL	0
488	YNR050C	LYS9	GLU + AMASA + NADPH <-> SACP + NADP	0.7722		618	DB4P + A6RP5P2 -> D8RL + PI		936	YCL025C	AGP1	VALxt + HEXT <-> VAL	0
489	YIR034C	LYS1	SACP + NAD <-> LYS + AKG + NADH	0.7722		619	D8RL -> RIBFLAV + RADP		937	YDR046C	BAP3	VALxt + HEXT <-> VAL	0
490	YJL071W	ARG2	GLUm + ACCOAm -> COAm + NAGLUm	0		620	RIBFLAV + ATP -> FMN + ADP		938	YBR069C	TAT1	VALxt + HEXT <-> VAL	0
491	YMR062C	ECM40	GLUm + ACCOAm -> COAm + NAGLUm	0		621	RIBFLAVm + ATPm -> FMNm + ADPm		939	YBR068C	BAP2	VALxt + HEXT <-> VAL	0
492	YER069W	ARG5,6	NAGLUm + ATPm -> ADPm + NAGLUPm	0.4347		622	FMN + ATP -> FAD + PPI		940	YFL055W	AGP3	SERxt + HEXT <-> SER	0
493	YER069W	ARG5,6	NAGLUPm + NADPHm -> NADPm + PIm + NAGLUSm	0.4347		623	FMNm + ATPm -> FADm + PPIm		941	YCL025C	AGP1	SERxt + HEXT <-> SER	0
494	YOL140W	ARG8	NAGLUSm + GLUm -> AKGm + NAORNm	0.4347		624	PYRDX + ATP -> P5P + ADP		942	YDR508C	GNP1	SERxt + HEXT <-> SER	0
495	YMR062C	ECM40	NAORNm + GLUm -> ORNm + NAGLUm	0.4347		625	PDLA + ATP -> PDLA5P + ADP		943	YKR039W	GAP1	SERxt + HEXT <-> SER	0
496	YJL130C	URA2	GLN + 2 ATP + CO2 -> GLU + CAP + 2 ADP + PI	0.21735		626	PL + ATP -> PL5P + ADP		944	YPL265W	DIP5	SERxt + HEXT <-> SER	0
497	YJR109C/YOR303W	CPA1/2	GLN + 2 ATP + CO2 -> GLU + CAP + 2 ADP + PI	0.21735		627	PDLA5P + O2 <-> PL5P + H2O2 + NH3		945	YBR069C	TAT1	THRxt + HEXT <-> THR	0
498	YJL088W	ARG3	ORN + CAP -> CITR + PI	0.4347		628	P5P + O2 <-> PL5P + H2O2		946	YCL025C	AGP1	THRxt + HEXT <-> THR	0
499	YLR438W	CAR2	ORN + AKG -> GLUGSAL + GLU	0		629	PYRDX + O2 <-> PL + H2O2		947	YKR039W	GAP1	THRxt + HEXT <-> THR	0
500	YOL058W	ARG1	CITR + ASP + ATP <-> AMP + PPI + ARGSUCC	0.4347		630	PL + O2 + NH3 <-> PDLA + H2O2		948	YDR508C	GNP1	THRxt + HEXT <-> THR	0
501	YHR018C	ARG4	ARGSUCC <-> FUM + ARG	0.4347		631	PDLA5P -> PDLA + PI		949	YNL268W	LYP1	LYSxt + HEXT <-> LYS	0
502	YKL184W	SPE1	ORN -> PTRSC + CO2	0		632	3 MALCOA -> CHCOA + 2 COA + 2 CO2		950	YKR039W	GAP1	LYSxt + HEXT <-> LYS	0
503	YOL052C	SPE2	SAM <-> DSAM + CO2	0		633	ALA + CHCOA <-> CO2 + COA + AONA		951	YPL274W	SAM3	SAMxt + HEXT -> SAM	0
504	YPR069C	SPE3	PTRSC + DSAM -> SPRMD + 5MTA	0		634	SAM + AONA <-> SAMOB + DANNA		952	YOR348C	PUT4	GABAxt + HEXT -> GABA	0
505	YLR146C	SPE4	DSAM + SPRMD -> 5MTA + SPRM	0		635	CO2 + DANNA + ATP <-> DTB + PI + ADP		953	YDL210W	UGA4	GABAxt + HEXT -> GABA	0
506	U_43	U_43	5MTA + GLN + ATP -> MET + AKG + ADP	0		636	DTB + CYS <-> BT		954	YGL077C	HNM1	CHOxt + HEXT -> CHO	0
507	YPL111W	CAR1	ARG -> ORN + UREA	0		637	GTP -> FOR + AHTD		955	YDL210W	UGA4	ALAVxt + HEXT -> ALAV	0
508	YER055C	HIS1	PRPP + ATP -> PPI + PRBATP	0		638	AHTD -> PPI + DHPP		956	YKR039W	GAP1	ORNxt + HEXT <-> ORN	0
509	YCL030C	HIS4	PRBATP -> PPI + PRBAMP	0		639	AHTD -> DHP + 3 PI		957	YEL063C	CAN1	ORNxt + HEXT <-> ORN	0
510	YCL030C	HIS4	PRBAMP -> PRFP	0		640	DHPP -> DHP + PI		958	U_124	U_124	PTRSCxt + HEXT -> PTRSC	0
511	YIL020C	HIS6	PRFP -> PRLP	0		641	DHP -> AHHMP + GLAL		959	U_125	U_125	SPRMDxt + HEXT -> SPRMD	0
512	YOR202W	HIS3	DIMGP -> IMACP	0		642	AHHMP + ATP -> AMP + AHHMD		961	YER056C	FCY2	CYTSxt + HEXT -> CYTS	0
513	YIL116W	HIS5	IMACP + GLU -> AKG + HISOLP	0		643	CHOR + GLN -> ADCHOR + GLU		962	YER056C	FCY2	ADxt + HEXT -> AD	0
514	YFR025C	HIS2	HISOLP -> PI + HISOL	0		644	ADCHOR -> PYR + PABA		963	YER056C	FCY2	GNxt + HEXT <-> GN	0
515	YCL030C	HIS4	HISOL + 2 NAD -> HIS + 2 NADH	0		645	PABA + AHHMD -> PPI + DHPT		964	YER060W	FCY21	CYTSxt + HEXT -> CYTS	0
516	YBR248C	HIS7	PRLP + GLN -> GLU + AICAR + DIMGP	0		646	PABA + AHHMP -> DHPT		965	YER060W	FCY21	ADxt + HEXT -> AD	0
517	YBR249C	ARO4	E4P + PEP -> PI + 3DDAH7P	0.3564		647	DHPT + ATP + GLU -> ADP + PI + DHF		966	YER060W	FCY21	GNxt + HEXT <-> GN	0
518	YDR035W	ARO3	E4P + PEP -> PI + 3DDAH7P	0.3564		648	DHFm + NADPHm -> NADPm + THFm		967	YER060W-A	FCY22	CYTSxt + HEXT -> CYTS	0
519	YDR127W	ARO1	3DDAH7P -> DQT + PI	0.7128		649	DHF + NADPH -> NADP + THF		968	YER060W-A	FCY22	ADxt + HEXT -> AD	0
520	YDR127W	ARO1	DQT -> DHSK	0.7128		650	ATPm + FTHFm -> ADPm + PIm + MTHFm		969	YER060W-A	FCY22	GNxt + HEXT <-> GN	0
521	YDR127W	ARO1	DHSK + NADPH -> SME + NADP	0.7128		651	ATP + FTHF -> ADP + PI + MTHF		970	YGL186C	YGL186C	CYTSxt + HEXT -> CYTS	0
522	YDR127W	ARO1	SME + ATP -> ADP + SME5P	0.7128		652	THF + ATP + GLU <-> ADP + PI + THFG		971	YGL186C	YGL186C	ADxt + HEXT -> AD	0
523	YDR127W	ARO1	SME5P + PEP -> 3PSME + PI	0.7128		654	METTHFm + NADPHm -> NADPm + MTHFm		972	YGL186C	YGL186C	GNxt + HEXT <-> GN	0
524	YGL148W	ARO2	3PSME -> PI + CHOR	0.7128		656	METTHFm + NADPm <-> METHFm + NADPHm		973	U_126	U_126	ADNxt + HEXT -> ADN	0
525	YPR060C	ARO7	CHOR -> PHEN	0.6372		657	METTHF + NADP <-> METHF + NADPH		974	U_127	U_127	GSNxt + HEXT -> GSN	0
526	YNL316C	PHA2	PHEN -> CO2 + PHPYR	0.3618		658	THFm + FORm + ATPm -> ADPm + PIm + FTHFm		975	YBL042C	FUI1	URIxt + HEXT -> URI	0
527	YGL202W	ARO8	PHPYR + GLU <-> AKG + PHE	0.1809		659	FORm <-> FOR		976	U_128	U_128	CYTDxt + HEXT -> CYTD	0
528	YHR137W	ARO9	PHPYR + GLU <-> AKG + PHE	0.1809		660	THF + FOR + ATP -> ADP + PI + FTHF		977	U_129	U_129	INSxt + HEXT -> INS	0
529	YBR166C	TYR1	PHEN + NADP -> 4HPP + CO2 + NADPH	0.2754		661	METHFm <-> FTHFm		978	U_130	U_130	XTSINExt + HEXT -> XTSINE	0
530	YGL202W	ARO8	4HPP + GLU -> AKG + TYR	0.1377		662	METHF <-> FTHF		979	U_131	U_131	DTxt + HEXT -> DT	0
531	YHR137W	ARO9	4HPP + GLU -> AKG + TYR	0.1377		663	METTHF + NAD -> METHF + NADH		980	U_132	U_132	DINxt + HEXT -> DIN	0
532	U_44	U_44	PHEN + NAD -> 4HPP + CO2 + NADH	0		664	OIVAL + METTHF -> AKP + THF		981	U_133	U_133	DGxt + HEXT -> DG	0
533	YER090W	TRP2	CHOR + GLN -> GLU + PYR + AN	0.0756		665	AKP + NADPH -> NADP + PANT		982	U_134	U_134	DAxt + HEXT -> DA	0
534	YDR354W	TRP4	AN + PRPP -> PPI + NPRAN	0.0756		666	PANT + bALA + ATP -> AMP + PPI + PNTO		983	U_135	U_135	DCxt + HEXT -> DC	0
535	YDR007W	TRP1	NPRAN -> CPAD5P	0.0756		667	PNTO + ATP -> ADP + 4PPNTO		984	U_136	U_136	DUxt + HEXT -> DU	0
536	YKL211C	TRP3	CPAD5P -> CO2 + IGP	0.0756		668	4PPNTO + CTP + CYS -> CMP + PPI + 4PPNCYS		985	U_137	U_137	MLTxt + HEXT -> MLT	0
537	YGL026C	TRP5	IGP + SER -> T3P1 + TRP	0.0756		669	4PPNCYS -> CO2 + 4PPNTE		986	U_138	U_138	HYXNxt + HEXT <-> HYXN	0
538	YDR256C	CTA1	2 H2O2 -> O2	0.248		672	4PPNTE + ATP -> PPI + DPCOA		987	U_139	U_139	LACALxt <-> LACAL	0
539	YGR088W	CTT1	2 H2O2 -> O2	0.248		673	4PPNTEm + ATPm -> PPIm + DPCOAm		988	U_140	U_140	FALDxt -> FALD	0
540	YOR374W	ALD4	ACALm + NADm -> NADHm + ACm	1.8		674	DPCOA + ATP -> ADP + COA		989	U_141	U_141	XULxt + HEXT -> XUL	0
541	YOR374W	ALD4	ACALm + NADPm -> NADPHm + ACm	1.8		675	DPCOAm + ATPm -> ADPm + COAm		990	U_142	U_142	XANxt <-> XAN	0
542	YER073W	ALD5	ACALm + NADPm -> NADPHm + ACm	1.8		676	COA -> PAP + ACP		992	U_143	U_143	FORxt <-> FOR	0
543	YPL061W	ALD6	ACAL + NADP -> NADPH + AC	1.8		677	SPRM + O2 -> 3AP + NH3 + H2O2		995	YKL217W	JEN1	PYRxt + HEXT -> PYR	0
544	YJR078W	BNA2	TRP + O2 -> FKYN	0		678	3AP + NAD -> bALA + NADH		996	YHL016C	DUR3	UREAxt + 2 HEXT <-> UREA	0
545	YJL060W	BNA3	FKYN -> FOR + KYN	0		680	NAD -> AMP + NAMN		1000	YBR294W	SUL1	SLFxt -> SLF	0
546	YLR231C	YLR231C	KYN -> ALA + AN	0		681	NAMN -> R5P + NAM		1001	YLR092W	SUL2	SLFxt -> SLF	0
547	YBL098W	BNA4	KYN + NADPH + O2 -> HKYN + NADP	0		682	NAM <-> NAC + NH3		1002	YGR125W	YGR125W	SLFxt -> SLF	0
548	YLR231C	BNA5	HKYN -> HAN + ALA	0		683	NAC + PRPP -> NACN + PPI		1008	U_146	U_146	CITxt + HEXT <-> CIT	0
549	YJR025C	BNA1	HAN + O2 -> CMUSA	0		684	CMUSA -> QA		1009	U_147	U_147	FUMxt + HEXT <-> FUM	0
550	YDR300C	PRO1	GLU + ATP -> ADP + GLUP	1.2038		685	QA + PRPP -> NACN + CO2 + PPI		1010	U_148	U_148	C140xt -> C140	0
551	YHR033W	YHR033W	GLU + ATP -> ADP + GLUP	1.2038		686	NAMN <-> NACN + NH3		1011	U_149	U_149	C160xt -> C160	0
552	YOR323C	PRO2	GLUP + NADH -> NAD + PI + GLUGSAL	2.4076		687	NACN + ATP -> PPI + NAAD		1012	U_150	U_150	C180xt -> C180	0
553	YOR323C	PRO2	GLUP + NADPH -> NADP + PI + GLUGSAL	0		689	NAAD + ATP + NH3 -> NAD + AMP + PPI		1013	U_151	U_151	AKGxt + HEXT <-> AKG	0
554	U_45	U_45	GLUGSAL <-> P5C	2.4076		690	NAD + ATP -> NADP + ADP		1016	U_153	U_153	ACALxt <-> ACAL	0
555	U_46	U_46	GLUGSALm <-> P5Cm	0		692	NADP -> NAD + PI		1020	YIR028W	DAL4	ATNxt -> ATN	0
556	YER023W	PRO3	P5C + NADPH -> PRO + NADP	2.4076		694	QAm + PRPPm -> NAMNm + CO2m + PPIm		1021	YJR152W	DAL5	ATTxt -> ATT	0
557	YLR142W	PUT1	PROm + NADm -> P5Cm + NADHm	1.9621		695	NAMNm + ATPm -> PPIm + NAADm		1022	U_154	U_154	PAPxt <-> PAP	0
558	YJL101C	GSH1	CYS + GLU + ATP -> GC + PI + ADP	0		696	NAADm + ATPm + NH3m -> NADm + AMPm + PPIm		1025	U_157	U_157	GA6Pxt <-> GA6P	0
559	YOL049W	GSH2	GLY + GC + ATP -> RGT + PI + ADP	0		697	NADm + ATPm -> NADPm + ADPm		1026	YGR065C	VHT1	BTxt + HEXT <-> BT	0
560	YBR244W	GPX2	2 RGT + H2O2 <-> OGT	0		698	NADPm -> NADm + PIm		1027	YNR056C	BIO5	AONAxt + HEXT <-> AONA	0
561	YIR037W	HYR1	2 RGT + H2O2 <-> OGT	0		700	SUCCOAm + GLYm -> ALAVm + COAm + CO2m		1028	U_158	U_158	DANNAxt + HEXT <-> DANNA	0
562	YKL026C	GPX1	2 RGT + H2O2 <-> OGT	0		701	ALAV <-> ALAVm		1029	U_159	U_159	OGTxt -> OGT	0
563	YCL035C	GRX1	2 RGT + H2O2 <-> OGT	0		702	2 ALAV -> PBG		1030	U_160	U_160	SPRMxt -> SPRM	0
564	YDR513W	TTR1	2 RGT + H2O2 <-> OGT	0		703	4 PBG -> HMB + 4 NH3		1033	YOR011W	AUS1	ERGOSTxt <-> ERGOST	0
565	YDR098C	GRX3	2 RGT + H2O2 <-> OGT	0		704	HMB -> UPRG		1034	YOR011W	AUS1	ZYMSTxt <-> ZYMST	0
566	YER174C	GRX4	2 RGT + H2O2 <-> OGT	0		705	UPRG -> 4 CO2 + CPP		1035	U_163	U_163	RIBFLAVxt + HEXT -> RIBFLAV	0
567	YPL059W	GRX5	2 RGT + H2O2 <-> OGT	0		706	O2 + CPP -> 2 CO2 + PPHG		1037	U_165	U_165	PYRDXxt + HEXT -> PYRDX	0
568	YML004C	GLO1	RGT + MTHGXL <-> LGT	0		707	PPHG <-> PPHGm
569	U_47	U_47	T3P2 <-> MTHGXL + PI	0		708	O2 + PPHGm -> PPIXm
570	YDR272W	GLO2	LGT -> RGT + LAC	0		709	PPIXm -> PTHm
571	YOR040W	GLO4	LGTm -> RGTm + LACm	0		710	FPP + IPPP -> GGPP + PPI
572	YOL151W	GRE2	LACAL + NADP <-> MTHGXL + NADPH	0		711	GGPP + IPPP -> GFPP + PPI
573	YPL091W	GLR1	NADPH + OGT -> NADP + RGT	0		712	GFPP + IPPP -> NPP + PPI
574	YGR032W	GSC2	UDPG -> 13GLUCAN + UDP	1.0224		713	NPP <-> NPPm
575	YLR342W	FKS1	UDPG -> 13GLUCAN + UDP	1.0224		714	CHOR <-> CHORm
576	YMR306W	FKS3	UDPG -> 13GLUCAN + UDP	1.0224		715	CHORm -> 4HBZm + PYRm
577	YDR261C	EXG2	13GLUCAN -> GLC	0		716	4HBZm + NPPm -> N4HBZm + PPIm
578	YGR282C	BGL2	13GLUCAN -> GLC	0		717	N4HBZm + O2m -> D4HBZm
579	YLR300W	EXG1	13GLUCAN -> GLC	0		718	D4HBZm + SAMm -> M4HBZm + SAHm
580	YOR190W	SPR1	13GLUCAN -> GLC	0		719	M4HBZm -> 2NPMPm + CO2m
581	YPR183W	DPM1	GDPMAN + DOLP -> GDP + DOLMANP	2.1843		720	2NPMPm + O2m -> 2NPMBm
582	YAL023C	PMT2	DOLMANP -> DOLP + MANNAN	0.36405		721	2NPMBm + SAMm -> 2NPMMBm + SAHm
583	YDL093W	PMT5	DOLMANP -> DOLP + MANNAN	0.36405		722	2NPMMBm + O2m -> 2NMHMBm
584	YDL095W	PMT1	DOLMANP -> DOLP + MANNAN	0.36405		723	2NMHMBm + SAMm -> QH2m + SAHm
585	YGR199W	PMT6	DOLMANP -> DOLP + MANNAN	0.36405		724	O2 <-> O2m
586	YJR143C	PMT4	DOLMANP -> DOLP + MANNAN	0.36405		725	CO2 <-> CO2m
587	YOR321W	PMT3	DOLMANP -> DOLP + MANNAN	0.36405		726	ETH <-> ETHm
588	YER062C	HOR2	GL3P -> GL + PI	4.95		727	ACAL <-> ACALm
589	YIL053W	RHR2	GL3P -> GL + PI	4.95		728	NH3 <-> NH3m
590	YLR307W	CDA1	CHIT -> CHITO + AC	0		729	THFm <-> THF
591	YLR308W	CDA2	CHIT -> CHITO + AC	0		730	METTHFm <-> METTHF
592	YDR368W	YPR1	GL + NAD -> GLYN + NADH	0		731	SERm <-> SER
593	YOR120W	GCY1	GL + NAD -> GLYN + NADH	0		732	GLYm <-> GLY
594	YFL053W	DAK2	GLYN + ATP -> T3P2 + ADP	0		733	OICAPm <-> OICAP
595	YML070W	DAK1	GLYN + ATP -> T3P2 + ADP	0		734	PROm <-> PRO
596	YDL022W	GPD1	T3P2 + NADH -> GL3P + NAD	4.9885		735	CMPm <-> CMP
597	YOL059W	GPD2	T3P2 + NADH -> GL3P + NAD	4.9885		736	ACm <-> AC
598	YHL032C	GUT1	GL + ATP -> GL3P + ADP	0		737	THRm <-> THR
599	YIL155C	GUT2	GL3P + FADm -> T3P2 + FADH2m	0		738	AKAm -> AKA
600	U_48	U_48	DAGLY + 0.017 C100ACP + 0.062 C120ACP + 0.100 C140ACP + 0.270 C160ACP + 0.169 C161ACP + 0.055 C180ACP + 0.235 C181ACP + 0.093 C182ACP -> TAGLY + ACP	0.0189		739	VALm <-> VAL
601	YOR143C	THI80	ATP + THIAMIN -> AMP + TPP	1.08e-05		740	ICIT <-> ICITm
602	YOR143C	THI80	ATP + TPP -> AMP + TPPP	1.08e-05		741	ADP + ATPm + PI -> Hm + ADPm + ATP + PIm
603	U_49	U_49	AIR -> AHM	0		744	PI <-> Hm + PIm
604	YOL055C	THI20	AHM + ATP -> AHMP + ADP	0		745	MAL + PIm <-> MALm + PI
605	YPL258C	THI21	AHM + ATP -> AHMP + ADP	0		746	SUCC + PIm -> SUCCm + PI
606	YPR121W	THI22	AHM + ATP -> AHMP + ADP	0		747	CIT + MALm <-> CITm + MAL
607	YOL055C	THI20	AHMP + ATP -> AHMPP + ADP	0		748	IPPMAL <-> IPPMALm
608	U_50	U_50	T3P1 + PYR -> DTP	0		749	LAC <-> LACm + Hm
609	U_51	U_51	DTP + TYR + CYS -> THZ + HBA + CO2	0		750	PYR <-> PYRm + Hm
610	YPL214C	THI6	THZ + ATP -> THZP + ADP	0		752	GLUm + Hm <-> GLU
611	YPL214C	THI6	THZP + AHMPP -> THMP + PPI	0		753	ORN + Hm <-> ORNm
612	U_52	U_52	THMP + ATP <-> TPP + ADP	0		754	OIVAL <-> OIVALm
613	U_53	U_53	THMP -> THIAMIN + PI	0		755	OMVAL <-> OMVALm
614	YBL033C	RIB1	GTP -> D6RP5P + FOR + PPI	2.7e-06		756	FAD + FMNm -> FADm + FMN
615	YBR153W	RIB7	D6RP5P -> A6RP5P + NH3	2.7e-06		757	RIBFLAV <-> RIBFLAVm
616	YOL066C	RIB2	A6RP5P + NADPH -> A6RP5P2 + NADP	2.7e-06		758	4PPNTE <-> 4PPNTEm
617	YDR487C	RIB3	RL5P -> DB4P + FOR	2.7e-06		759	PRPP <-> PRPPm
618	YOL143C	RIB4	DB4P + A6RP5P2 -> D8RL + PI	2.7e-06		760	DHF <-> DHFm
619	YBR256C	RIB5	D8RL -> RIBFLAV + RADP	2.7e-06		761	QA <-> QAm
620	YDR236C	FMN1	RIBFLAV + ATP -> FMN + ADP	0		762	SAM <-> SAMm
621	YDR236C	FMN1	RIBFLAVm + ATPm -> FMNm + ADPm	0		763	SAH <-> SAHm
622	YDL045C	FAD1	FMN + ATP -> FAD + PPI	0		764	DCTPm -> DCTP
623	U_54	U_54	FMNm + ATPm -> FADm + PPIm	0		765	LGT -> LGTm
624	U_55	U_55	PYRDX + ATP -> P5P + ADP	0		766	H2O2 <-> H2O2m
625	U_56	U_56	PDLA + ATP -> PDLA5P + ADP	0		767	SUCC + FUMm -> SUCCm + FUM
626	U_57	U_57	PL + ATP -> PL5P + ADP	0		768	AKGm + AKA <-> AKG + AKAm
627	YBR035C	PDX3	PDLA5P + O2 <-> PL5P + H2O2 + NH3	0		770	ASP <-> ASPm
628	YBR035C	PDX3	P5P + O2 <-> PL5P + H2O2	0		771	ASP + GLUm <-> ASPm + GLU
629	YBR035C	PDX3	PYRDX + O2 <-> PL + H2O2	0		772	GL3P -> GL3Pm
630	YBR035C	PDX3	PL + O2 + NH3 <-> PDLA + H2O2	0		773	CTP -> CTPm
631	U_58	U_58	PDLA5P -> PDLA + PI	0		774	ACCOAm -> COAm + ACm
632	U_59	U_59	3 MALCOA -> CHCOA + 2 COA + 2 CO2	0		776	ACCOA + OMVAL -> COA + IPPMAL
633	U_60	U_60	ALA + CHCOA <-> CO2 + COA + AONA	0		777	ACCOA + COAm <-> ACCOAm + COA
634	YNR058W	BIO3	SAM + AONA <-> SAMOB + DANNA	0		778	OA <-> OAm + Hm
635	YNR057C	BIO4	CO2 + DANNA + ATP <-> DTB + PI + ADP	0		779	ATP -> ADP + PI
636	YGR286C	BIO2	DTB + CYS <-> BT	0		780	ATP -> ADP + PI + HEXT
637	YGR267C	FOL2	GTP -> FOR + AHTD	2.7e-06		784	MELI -> GLC + GLAC
638	U_61	U_61	AHTD -> PPI + DHPP	0		785	DFUC -> GLC + GLAC
639	YDR481C	PHO8	AHTD -> DHP + 3 PI	2.7e-06		786	RAF -> GLAC + SUC
640	U_62	U_62	DHPP -> DHP + PI	0		787	EPM <-> MAN + GLAC
641	YNL256W	FOL1	DHP -> AHHMP + GLAL	2.7e-06		788	GGL <-> GL + GLAC
642	YNL256W	FOL1	AHHMP + ATP -> AMP + AHHMD	0		789	TRE -> 2 GLC
643	YNR033W	ABZ1	CHOR + GLN -> ADCHOR + GLU	0		792	OBUT <-> OBUTm
644	YMR289W	YMR289W	ADCHOR -> PYR + PABA	0		793	GLCxt -> GLC
645	YNL256W	FOL1	PABA + AHHMD -> PPI + DHPT	0		810	GLACxt -> GLAC
646	YNL256W	FOL1	PABA + AHHMP -> DHPT	2.7e-06		816	GLUxt <-> GLU
647	YMR113W	FOL3	DHPT + ATP + GLU -> ADP + PI + DHF	2.7e-06		820	FRUxt -> FRU
648	YOR236W	DFR1	DHFm + NADPHm -> NADPm + THFm	1.6128		835	MANxt -> MAN
649	YOR236W	DFR1	DHF + NADPH -> NADP + THF	0		850	SUCxt -> GLCxt + FRUxt
650	U_63	U_63	ATPm + FTHFm -> ADPm + PIm + MTHFm	0		851	MALxt + HEXT <-> MAL
651	U_64	U_64	ATP + FTHF -> ADP + PI + MTHF	0		852	MALxt + AKG <-> MAL + AKGxt
652	YKL132C	RMA1	THF + ATP + GLU <-> ADP + PI + THFG	0		853	ARABxt <-> ARAB
653	YOR241W	MET7	THF + ATP + GLU <-> ADP + PI + THFG	0		854	GLxt <-> GL
654	YPL023C	MET12	METTHFm + NADPHm -> NADPm + MTHFm	0		857	LACxt + HEXT <-> LAC
655	YGL125W	MET13	METTHFm + NADPHm -> NADPm + MTHFm	0		858	MELIxt + HEXT -> MELI
656	YBR084W	MIS1	METTHFm + NADPm <-> METHFm + NADPHm	-8.1e-06		859	RIBxt + HEXT -> RIB
657	YGR204W	ADE3	METTHF + NADP <-> METHF + NADPH	0.388406		860	TRExt + HEXT -> TRE
658	YBR084W	MIS1	THFm + FORm + ATPm -> ADPm + PIm + FTHFm	8.1e-06		861	LLACxt + HEXT -> LLAC
659	U_65	U_65	FORm <-> FOR	-8.1e-06		862	ALAxt + HEXT <-> ALA
660	YGR204W	ADE3	THF + FOR + ATP -> ADP + PI + FTHF	0		867	ARGxt + HEXT <-> ARG
661	YBR084W	MIS1	METHFm <-> FTHFm	-8.1e-06		870	ASNxt + HEXT <-> ASN
662	YGR204W	ADE3	METHF <-> FTHF	0.388406		874	ASPxt + HEXT <-> ASP
663	YKR080W	MTD1	METTHF + NAD -> METHF + NADH	0		877	CYSxt + HEXT <-> CYS
664	YBR176W	ECM31	OIVAL + METTHF -> AKP + THF	0		883	GLYxt + HEXT <-> GLY
665	YHR063C	PAN5	AKP + NADPH -> NADP + PANT	0		887	GLNxt + HEXT <-> GLN
666	YIL145C	PAN6	PANT + bALA + ATP -> AMP + PPI + PNTO	0		891	HISxt + HEXT <-> HIS
667	YDR531W	YDR531W	PNTO + ATP -> ADP + 4PPNTO	0.000175619		895	ILExt + HEXT <-> ILE
668	YIL083C	YIL083C	4PPNTO + CTP + CYS -> CMP + PPI + 4PPNCYS	0.000175619		901	LEUxt + HEXT <-> LEU
669	YKR072C	SIS2	4PPNCYS -> CO2 + 4PPNTE	5.85396e-05		908	METxt + HEXT <-> MET
670	YOR054C	VHS3	4PPNCYS -> CO2 + 4PPNTE	5.85396e-05		915	PHExt + HEXT <-> PHE
671	YKL088W	YKL088W	4PPNCYS -> CO2 + 4PPNTE	5.85396e-05		920	PROxt + HEXT <-> PRO
672	YGR277C	YGR277C	4PPNTE + ATP -> PPI + DPCOA	0.000175619		922	TRPxt + HEXT <-> TRP
673	U_66	U_66	4PPNTEm + ATPm -> PPIm + DPCOAm	0		928	TYRxt + HEXT <-> TYR
674	YDR196C	YDR196C	DPCOA + ATP -> ADP + COA	0.000175619		935	VALxt + HEXT <-> VAL
675	U_67	U_67	DPCOAm + ATPm -> ADPm + COAm	0		940	SERxt + HEXT <-> SER
676	YPL148C	PPT2	COA -> PAP + ACP	0.000172919		945	THRxt + HEXT <-> THR
677	YMR020W	FMS1	SPRM + O2 -> 3AP + NH3 + H2O2	0		949	LYSxt + HEXT <-> LYS
678	YMR170C	ALD2	3AP + NAD -> bALA + NADH	0		951	SAMxt + HEXT -> SAM
679	YMR169C	ALD3	3AP + NAD -> bALA + NADH	0		952	GABAxt + HEXT -> GABA
680	YGL067W	NPY1	NAD -> AMP + NAMN	0		954	CHOxt + HEXT -> CHO
681	U_68	U_68	NAMN -> R5P + NAM	0		955	ALAVxt + HEXT -> ALAV
682	YGL037C	PNC1	NAM <-> NAC + NH3	0		956	ORNxt + HEXT <-> ORN
683	YOR209C	NPT1	NAC + PRPP -> NACN + PPI	2.7e-06		958	PTRSCxt + HEXT -> PTRSC
684	U_69	U_69	CMUSA -> QA	0		959	SPRMDxt + HEXT -> SPRMD
685	YFR047C	BNA6	QA + PRPP -> NACN + CO2 + PPI	0		960	URAxt + HEXT -> URA
686	U_70	U_70	NAMN <-> NACN + NH3	0		961	CYTSxt + HEXT -> CYTS
687	YGR010W	NMA2	NACN + ATP -> PPI + NAAD	1.35e-06		962	ADxt + HEXT -> AD
688	YLR328W	NMA1	NACN + ATP -> PPI + NAAD	1.35e-06		963	GNxt + HEXT <-> GN
689	YHR074W	QNS1	NAAD + ATP + NH3 -> NAD + AMP + PPI	2.7e-06		973	ADNxt + HEXT -> ADN
690	YJR049C	UTR1	NAD + ATP -> NADP + ADP	0		974	GSNxt + HEXT -> GSN
691	YEL041W	YEL041W	NAD + ATP -> NADP + ADP	0		975	URIxt + HEXT -> URI
692	U_71	U_71	NADP -> NAD + PI	0		976	CYTDxt + HEXT -> CYTD
693	U_72	U_72	GSN + PI <-> GN + R1P	0		977	INSxt + HEXT -> INS
694	YFR047C	BNA6	QAm + PRPPm -> NAMNm + CO2m + PPIm	0		978	XTSINExt + HEXT -> XTSINE
695	YLR328W	NMA1	NAMNm + ATPm -> PPIm + NAADm	0		979	DTxt + HEXT -> DT
696	YHR074W	QNS1	NAADm + ATPm + NH3m -> NADm + AMPm + PPIm	0		980	DINxt + HEXT -> DIN
697	YPL188W	POS5	NADm + ATPm -> NADPm + ADPm	0		981	DGxt + HEXT -> DG
698	U_73	U_73	NADPm -> NADm + PIm	0		982	DAxt + HEXT -> DA
699	YLR209C	PNP1	GSN + PI <-> GN + R1P	0		983	DCxt + HEXT -> DC
700	YDR232W	HEM1	SUCCOAm + GLYm -> ALAVm + COAm + CO2m	2.16e-05		984	DUxt + HEXT -> DU
701	U_74	U_74	ALAV <-> ALAVm	-2.16e-05		985	MLTxt + HEXT -> MLT
702	YGL040C	HEM2	2 ALAV -> PBG	1.08e-05		986	HYXNxt + HEXT <-> HYXN
703	YDL205C	HEM3	4 PBG -> HMB + 4 NH3	2.7e-06		987	LACALxt <-> LACAL
704	YOR278W	HEM4	HMB -> UPRG	2.7e-06		988	FALDxt -> FALD
705	YDR047W	HEM12	UPRG -> 4 CO2 + CPP	2.7e-06		989	XULxt + HEXT -> XUL
706	YDR044W	HEM13	O2 + CPP -> 2 CO2 + PPHG	2.7e-06		990	XANxt <-> XAN
707	U_75	U_75	PPHG <-> PPHGm	2.7e-06		991	ACxt + HEXT <-> AC
708	YER014W	HEM14	O2 + PPHGm -> PPIXm	2.7e-06		992	FORxt <-> FOR
709	YOR176W	HEM15	PPIXm -> PTHm	2.7e-06		993	ETHxt <-> ETH
710	YPL069C	BTS1	FPP + IPPP -> GGPP + PPI	0		994	SUCCxt + HEXT <-> SUCC
711	U_76	U_76	GGPP + IPPP -> GFPP + PPI	0		995	PYRxt + HEXT -> PYR
712	YBR003W	COQ1	GFPP + IPPP -> NPP + PPI	0		996	UREAxt + 2 HEXT <-> UREA
713	U_77	U_77	NPP <-> NPPm	0		997	NH3xt <-> NH3
714	U_78	U_78	CHOR <-> CHORm	0		1000	SLFxt -> SLF
715	U_79	U_79	CHORm -> 4HBZm + PYRm	0		1003	PIxt + HEXT <-> PI
716	YNR041C	COQ2	4HBZm + NPPm -> N4HBZm + PPIm	0		1008	PIxt + HEXT <-> PI
717	U_80	U_80	N4HBZm + O2m -> D4HBZm	0		1009	CITxt + HEXT <-> CIT
718	YOL096C	COQ3	D4HBZm + SAMm -> M4HBZm + SAHm	0		1010	FUMxt + HEXT <-> FUM
719	U_81	U_81	M4HBZm -> 2NPMPm + CO2m	0		1011	C140xt -> C140
720	YGR255C	COQ6	2NPMPm + O2m -> 2NPMBm	0		1012	C160xt -> C160
721	YML110C	COQ5	2NPMBm + SAMm -> 2NPMMBm + SAHm	0		1013	C180xt -> C180
722	YOR125C	CAT5	2NPMMBm + O2m -> 2NMHMBm	0		1014	AKGxt + HEXT <-> AKG
723	YOL096C	COQ3	2NMHMBm + SAMm -> QH2m + SAHm	0		1015	PNTOxt + HEXT <-> PNTO
724	U_82	U_82	O2 <-> O2m	17.7209		1016	GLALxt <-> GLAL
725	U_83	U_83	CO2 <-> CO2m	-14.0088		1017	ACALxt <-> ACAL
726	U_84	U_84	ETH <-> ETHm	-21.15		1020	THMxt + HEXT -> THIAMIN
727	U_85	U_85	ACAL <-> ACALm	26.55		1021	ATNxt -> ATN
728	U_86	U_86	NH3 <-> NH3m	0		1022	ATTxt -> ATT
729	U_87	U_87	THFm <-> THF	0.059217		1023	PAPxt <-> PAP
730	U_88	U_88	METTHFm <-> METTHF	1.55358		1024	DTTPxt <-> DTTP
731	U_89	U_89	SERm <-> SER	0		1025	THYxt <-> THY + HEXT
732	U_90	U_90	GLYm <-> GLY	-1.55359		1026	GA6Pxt <-> GA6P
733	U_91	U_91	OICAPm <-> OICAP	0		1027	BTxt + HEXT <-> BT
734	U_92	U_92	PROm <-> PRO	-1.9621		1028	AONAxt + HEXT <-> AONA
735	U_93	U_93	CMPm <-> CMP	0		1029	DANNAxt + HEXT <-> DANNA
736	U_94	U_94	ACm <-> AC	6.47446		1030	OGTxt -> OGT
737	U_95	U_95	THRm <-> THR	0		1031	SPRMxt -> SPRM
738	U_96	U_96	AKAm -> AKA	8.92923		1032	O2xt <-> O2
739	U_97	U_97	VALm <-> VAL	0		1033	CO2xt <-> CO2
740	U_98	U_98	ICIT <-> ICITm	0		1034	ERGOSTxt <-> ERGOST
741	YMR056C	AAC1	ADP + ATPm + PI -> Hm + ADPm + ATP + PIm	0		1035	ZYMSTxt <-> ZYMST
742	YBL030C	PET9	ADP + ATPm + PI -> Hm + ADPm + ATP + PIm	0		1036	RIBFLAVxt + HEXT -> RIBFLAV
743	YBR085W	AAC3	ADP + ATPm + PI -> Hm + ADPm + ATP + PIm	0		1037	NACxt + HEXT -> NAC
744	YJR077C	MIR1	PI <-> Hm + PIm	0		1038	PYRDXxt + HEXT -> PYRDX
745	YLR348C	DIC1	MAL + PIm <-> MALm + PI	0.0744555		1039	PABAxt + HEXT -> PABA
746	YLR348C	DIC1	SUCC + PIm -> SUCCm + PI	0.9
747	YBR291C	CTP1	CIT + MALm <-> CITm + MAL	-0.125544
748	U_99	U_99	IPPMAL <-> IPPMALm	0
749	U_100	U_100	LAC <-> LACm + Hm	0
750	YIL006W	YIL006W	PYR <-> PYRm + Hm	5.4
751	YEL006W	YEL006W	PYR <-> PYRm + Hm	5.4
752	YPR021C	AGC1	GLUm + Hm <-> GLU	-1.22965
753	YOR130C	ORT1	ORN + Hm <-> ORNm	-0.4347
754	U_101	U_101	OIVAL <-> OIVALm	-0.7155
755	U_102	U_102	OMVAL <-> OMVALm	-0.5211
756	YIL134W	FLX1	FAD + FMNm -> FADm + FMN	0
757	U_103	U_103	RIBFLAV <-> RIBFLAVm	0
758	U_104	U_104	4PPNTE <-> 4PPNTEm	0
759	U_105	U_105	PRPP <-> PRPPm	0
760	U_106	U_106	DHF <-> DHFm	1.6128
761	U_107	U_107	QA <-> QAm	0
762	U_108	U_108	SAM <-> SAMm	0
763	U_109	U_109	SAH <-> SAHm	0
764	U_110	U_110	DCTPm -> DCTP	0
765	U_111	U_111	LGT -> LGTm	0
766	U_112	U_112	H2O2 <-> H2O2m	0.315896
767	YJR095W	SFC1	SUCC + FUMm -> SUCCm + FUM	0.2
768	YPL134C	ODC1	AKGm + AKA <-> AKG + AKAm	4.07852
769	YOR222W	ODC2	AKGm + AKA <-> AKG + AKAm	4.07852
770	YPR021C	AGC1	ASP <-> ASPm	0
771	YPR021C	AGC1	ASP + GLUm <-> ASPm + GLU	0
772	U_113	U_113	GL3P -> GL3Pm	0
773	U_114	U_114	CTP -> CTPm	0
774	YBL015W	ACH1	ACCOAm -> COAm + ACm	1.07446
775	YOR108W	LEU9	ACCOAm + OMVALm -> COAm + IPPMALm	0
776	YNL104C	LEU4	ACCOA + OMVAL -> COA + IPPMAL	0
777	U_115	U_115	ACCOA + COAm <-> ACCOAm + COA	0
778	YKL120W	OAC1	OA <-> OAm + Hm	4.5
779	U_116	U_116	ATP -> ADP + PI	86.323
780	YCR024C-A	PMP1	ATP -> ADP + PI + HEXT	0
781	YEL017C-A	PMP2	ATP -> ADP + PI + HEXT	0
782	YGL008C	PMA1	ATP -> ADP + PI + HEXT	0
783	YPL036W	PMA2	ATP -> ADP + PI + HEXT	0
784	YBR184W	YBR184W	MELI -> GLC + GLAC	0
785	YBR184W	YBR184W	DFUC -> GLC + GLAC	0
786	YBR184W	YBR184W	RAF -> GLAC + SUC	0
787	YBR184W	YBR184W	EPM <-> MAN + GLAC	0
788	YBR184W	YBR184W	GGL <-> GL + GLAC	0
789	YPR026W	ATH1	TRE -> 2 GLC	0
790	YBR001C	NTH2	TRE -> 2 GLC	0
791	YDR001C	NTH1	TRE -> 2 GLC	0
792	U_117	U_117	OBUT <-> OBUTm	0.5211
793	YHR092C	HXT4	GLCxt -> GLC	100
794	YLR081W	GAL2	GLCxt -> GLC	0
795	YOL156W	HXT11	GLCxt -> GLC	0
796	YDR536W	STL1	GLCxt -> GLC	0
797	YHR094C	HXT1	GLCxt -> GLC	0
798	YEL069C	HXT13	GLCxt -> GLC	0
799	YDL245C	HXT15	GLCxt -> GLC	0
800	YJR158W	HXT16	GLCxt -> GLC	0
801	YFL011W	HXT10	GLCxt -> GLC	0
802	YNR072W	HXT17	GLCxt -> GLC	0
803	YMR011W	HXT2	GLCxt -> GLC	0
804	YDR345C	HXT3	GLCxt -> GLC	0
805	YHR096C	HXT5	GLCxt -> GLC	0
806	YDR343C	HXT6	GLCxt -> GLC	0
807	YDR342C	HXT7	GLCxt -> GLC	0
808	YJL214W	HXT8	GLCxt -> GLC	0
809	YJL219W	HXT9	GLCxt -> GLC	0
810	YLR081W	GAL2	GLACxt -> GLAC	0
811	YFL011W	HXT10	GLACxt -> GLAC	0
812	YOL156W	HXT11	GLACxt -> GLAC	0
813	YNL318C	HXT14	GLACxt -> GLAC	0
814	YJL219W	HXT9	GLACxt -> GLAC	0
815	YDR536W	STL1	GLACxt -> GLAC	0
816	YFL055W	AGP3	GLUxt <-> GLU	0
817	YKR039W	GAP1	GLUxt <-> GLU	0
818	YCL025C	AGP1	GLUxt <-> GLU	0
819	YPL265W	DIP5	GLUxt <-> GLU	0
820	YHR094C	HXT1	FRUxt -> FRU	0
821	YFL011W	HXT10	FRUxt -> FRU	0
822	YOL156W	HXT11	FRUxt -> FRU	0
823	YEL069C	HXT13	FRUxt -> FRU	0
824	YDL245C	HXT15	FRUxt -> FRU	0
825	YJR158W	HXT16	FRUxt -> FRU	0
826	YNR072W	HXT17	FRUxt -> FRU	0
827	YMR011W	HXT2	FRUxt -> FRU	0
828	YDR345C	HXT3	FRUxt -> FRU	0
829	YHR092C	HXT4	FRUxt -> FRU	0
830	YHR096C	HXT5	FRUxt -> FRU	0
831	YDR343C	HXT6	FRUxt -> FRU	0
832	YDR342C	HXT7	FRUxt -> FRU	0
833	YJL214W	HXT8	FRUxt -> FRU	0
834	YJL219W	HXT9	FRUxt -> FRU	0
835	YHR094C	HXT1	MANxt -> MAN	0
836	YFL011W	HXT10	MANxt -> MAN	0
837	YOL156W	HXT11	MANxt -> MAN	0
838	YEL069C	HXT13	MANxt -> MAN	0
839	YDL245C	HXT15	MANxt -> MAN	0
840	YJR158W	HXT16	MANxt -> MAN	0
841	YNR072W	HXT17	MANxt -> MAN	0
842	YMR011W	HXT2	MANxt -> MAN	0
843	YDR345C	HXT3	MANxt -> MAN	0
844	YHR092C	HXT4	MANxt -> MAN	0
845	YHR096C	HXT5	MANxt -> MAN	0
846	YDR343C	HXT6	MANxt -> MAN	0
847	YDR342C	HXT7	MANxt -> MAN	0
848	YJL214W	HXT8	MANxt -> MAN	0
849	YJL219W	HXT9	MANxt -> MAN	0
850	YIL162W	SUC2	SUCxt -> GLCxt + FRUxt	0
851	YBR298C	MAL31	MALxt + HEXT <-> MAL	0
852	U_118	U_118	MALxt + AKG <-> MAL + AKGxt	0
853	U_119	U_119	ARABxt <-> ARAB	0
854	YLL043W	FPS1	GLxt <-> GL	-3.3
855	YGL084C	GUP1	GLxt <-> GL	-3.3
856	YPL189W	GUP2	GLxt <-> GL	-3.3
857	YKL217W	JEN1	LACxt + HEXT <-> LAC	0
858	U_120	U_120	MELIxt + HEXT -> MELI	0
859	U_121	U_121	RIBxt + HEXT -> RIB	0
860	U_122	U_122	TRExt + HEXT -> TRE	-0.0621
861	U_123	U_123	LLACxt + HEXT -> LLAC	0
862	YKR039W	GAP1	ALAxt + HEXT <-> ALA	0
863	YPL265W	DIP5	ALAxt + HEXT <-> ALA	0
864	YCL025C	AGP1	ALAxt + HEXT <-> ALA	0
865	YOL020W	TAT2	ALAxt + HEXT <-> ALA	0
866	YOR348C	PUT4	ALAxt + HEXT <-> ALA	0
867	YKR039W	GAP1	ARGxt + HEXT <-> ARG	0
868	YEL063C	CAN1	ARGxt + HEXT <-> ARG	0
869	YNL270C	ALP1	ARGxt + HEXT <-> ARG	0
870	YKR039W	GAP1	ASNxt + HEXT <-> ASN	0
871	YCL025C	AGP1	ASNxt + HEXT <-> ASN	0
872	YDR508C	GNP1	ASNxt + HEXT <-> ASN	0
873	YPL265W	DIP5	ASNxt + HEXT <-> ASN	0
874	YFL055W	AGP3	ASPxt + HEXT <-> ASP	0
875	YKR039W	GAP1	ASPxt + HEXT <-> ASP	0
876	YPL265W	DIP5	ASPxt + HEXT <-> ASP	0
877	YKR039W	GAP1	CYSxt + HEXT <-> CYS	-0.0295244
878	YDR508C	GNP1	CYSxt + HEXT <-> CYS	0
879	YBR068C	BAP2	CYSxt + HEXT <-> CYS	0
880	YDR046C	BAP3	CYSxt + HEXT <-> CYS	0
881	YBR069C	TAT1	CYSxt + HEXT <-> CYS	0
882	YOL020W	TAT2	CYSxt + HEXT <-> CYS	0
883	YKR039W	GAP1	GLYxt + HEXT <-> GLY	0
884	YOL020W	TAT2	GLYxt + HEXT <-> GLY	0
885	YPL265W	DIP5	GLYxt + HEXT <-> GLY	0
886	YOR348C	PUT4	GLYxt + HEXT <-> GLY	0
887	YKR039W	GAP1	GLNxt + HEXT <-> GLN	0
888	YCL025C	AGP1	GLNxt + HEXT <-> GLN	0
889	YDR508C	GNP1	GLNxt + HEXT <-> GLN	0
890	YPL265W	DIP5	GLNxt + HEXT <-> GLN	0
891	YGR191W	HIP1	HISxt + HEXT <-> HIS	0.1782
892	YKR039W	GAP1	HISxt + HEXT <-> HIS	0
893	YCL025C	AGP1	HISxt + HEXT <-> HIS	0
894	YBR069C	TAT1	HISxt + HEXT <-> HIS	0
895	YBR069C	TAT1	ILExt + HEXT <-> ILE	0
896	YKR039W	GAP1	ILExt + HEXT <-> ILE	0
897	YCL025C	AGP1	ILExt + HEXT <-> ILE	0
898	YBR068C	BAP2	ILExt + HEXT <-> ILE	0
899	YDR046C	BAP3	ILExt + HEXT <-> ILE	0
900	YBR069C	TAT1	ILExt + HEXT <-> ILE	0
901	YBR069C	TAT1	LEUxt + HEXT <-> LEU	0.7992
902	YKR039W	GAP1	LEUxt + HEXT <-> LEU	0
903	YCL025C	AGP1	LEUxt + HEXT <-> LEU	0
904	YBR068C	BAP2	LEUxt + HEXT <-> LEU	0
905	YDR046C	BAP3	LEUxt + HEXT <-> LEU	0
906	YBR069C	TAT1	LEUxt + HEXT <-> LEU	0
907	YDR508C	GNP1	LEUxt + HEXT <-> LEU	0
908	YKR039W	GAP1	METxt + HEXT <-> MET	0.1863
909	YCL025C	AGP1	METxt + HEXT <-> MET	0
910	YDR508C	GNP1	METxt + HEXT <-> MET	0
911	YBR068C	BAP2	METxt + HEXT <-> MET	0
912	YDR046C	BAP3	METxt + HEXT <-> MET	0
913	YGR055W	MUP1	METxt + HEXT <-> MET	0
914	YHL036W	MUP3	METxt + HEXT <-> MET	0
915	YKR039W	GAP1	PHExt + HEXT <-> PHE	0
916	YCL025C	AGP1	PHExt + HEXT <-> PHE	0
917	YOL020W	TAT2	PHExt + HEXT <-> PHE	0
918	YBR068C	BAP2	PHExt + HEXT <-> PHE	0
919	YDR046C	BAP3	PHExt + HEXT <-> PHE	0
920	YKR039W	GAP1	PROxt + HEXT <-> PRO	0
921	YOR348C	PUT4	PROxt + HEXT <-> PRO	0
922	YBR069C	TAT1	TRPxt + HEXT <-> TRP	0
923	YKR039W	GAP1	TRPxt + HEXT <-> TRP	0
924	YBR069C	TAT1	TRPxt + HEXT <-> TRP	0
925	YOL020W	TAT2	TRPxt + HEXT <-> TRP	0
926	YBR068C	BAP2	TRPxt + HEXT <-> TRP	0
927	YDR046C	BAP3	TRPxt + HEXT <-> TRP	0
928	YBR069C	TAT1	TYRxt + HEXT <-> TYR	0
929	YKR039W	GAP1	TYRxt + HEXT <-> TYR	0
930	YCL025C	AGP1	TYRxt + HEXT <-> TYR	0
931	YBR068C	BAP2	TYRxt + HEXT <-> TYR	0
932	YBR069C	TAT1	TYRxt + HEXT <-> TYR	0
933	YOL020W	TAT2	TYRxt + HEXT <-> TYR	0
934	YDR046C	BAP3	TYRxt + HEXT <-> TYR	0
935	YKR039W	GAP1	VALxt + HEXT <-> VAL	0
936	YCL025C	AGP1	VALxt + HEXT <-> VAL	0
937	YDR046C	BAP3	VALxt + HEXT <-> VAL	0
938	YBR069C	TAT1	VALxt + HEXT <-> VAL	0
939	YBR068C	BAP2	VALxt + HEXT <-> VAL	0
940	YFL055W	AGP3	SERxt + HEXT <-> SER	0
941	YCL025C	AGP1	SERxt + HEXT <-> SER	0
942	YDR508C	GNP1	SERxt + HEXT <-> SER	0
943	YKR039W	GAP1	SERxt + HEXT <-> SER	0
944	YPL265W	DIP5	SERxt + HEXT <-> SER	0
945	YBR069C	TAT1	THRxt + HEXT <-> THR	0
946	YCL025C	AGP1	THRxt + HEXT <-> THR	0
947	YKR039W	GAP1	THRxt + HEXT <-> THR	0
948	YDR508C	GNP1	THRxt + HEXT <-> THR	0
949	YNL268W	LYP1	LYSxt + HEXT <-> LYS	0
950	YKR039W	GAP1	LYSxt + HEXT <-> LYS	0
951	YPL274W	SAM3	SAMxt + HEXT -> SAM	0
952	YOR348C	PUT4	GABAxt + HEXT -> GABA	0
953	YDL210W	UGA4	GABAxt + HEXT -> GABA	0
954	YGL077C	HNM1	CHOxt + HEXT -> CHO	0
955	YDL210W	UGA4	ALAVxt + HEXT -> ALAV	0
956	YKR039W	GAP1	ORNxt + HEXT <-> ORN	0
957	YEL063C	CAN1	ORNxt + HEXT <-> ORN	0
958	U_124	U_124	PTRSCxt + HEXT -> PTRSC	0
959	U_125	U_125	SPRMDxt + HEXT -> SPRMD	0
960	YBR021W	FUR4	URAxt + HEXT -> URA	1.93517
961	YER056C	FCY2	CYTSxt + HEXT -> CYTS	0
962	YER056C	FCY2	ADxt + HEXT -> AD	0
963	YER056C	FCY2	GNxt + HEXT <-> GN	0
964	YER060W	FCY21	CYTSxt + HEXT -> CYTS	0
965	YER060W	FCY21	ADxt + HEXT -> AD	0
966	YER060W	FCY21	GNxt + HEXT <-> GN	0
967	YER060W-A	FCY22	CYTSxt + HEXT -> CYTS	0
968	YER060W-A	FCY22	ADxt + HEXT -> AD	0
969	YER060W-A	FCY22	GNxt + HEXT <-> GN	0
970	YGL186C	YGL186C	CYTSxt + HEXT -> CYTS	0
971	YGL186C	YGL186C	ADxt + HEXT -> AD	0
972	YGL186C	YGL186C	GNxt + HEXT <-> GN	0
973	U_126	U_126	ADNxt + HEXT -> ADN	0
974	U_127	U_127	GSNxt + HEXT -> GSN	0
975	YBL042C	FUI1	URIxt + HEXT -> URI	0
976	U_128	U_128	CYTDxt + HEXT -> CYTD	0
977	U_129	U_129	INSxt + HEXT -> INS	0
978	U_130	U_130	XTSINExt + HEXT -> XTSINE	0
979	U_131	U_131	DTxt + HEXT -> DT	0
980	U_132	U_132	DINxt + HEXT -> DIN	0
981	U_133	U_133	DGxt + HEXT -> DG	0
982	U_134	U_134	DAxt + HEXT -> DA	0
983	U_135	U_135	DCxt + HEXT -> DC	0
984	U_136	U_136	DUxt + HEXT -> DU	0
985	U_137	U_137	MLTxt + HEXT -> MLT	0
986	U_138	U_138	HYXNxt + HEXT <-> HYXN	0
987	U_139	U_139	LACALxt <-> LACAL	0
988	U_140	U_140	FALDxt -> FALD	0
989	U_141	U_141	XULxt + HEXT -> XUL	0
990	U_142	U_142	XANxt <-> XAN	0
991	YCR032W	BPH1	ACxt + HEXT <-> AC	-5
992	U_143	U_143	FORxt <-> FOR	0
993	U_144	U_144	ETHxt <-> ETH	-141.84
994	U_145	U_145	SUCCxt + HEXT <-> SUCC	-3
995	YKL217W	JEN1	PYRxt + HEXT -> PYR	0
996	YHL016C	DUR3	UREAxt + 2 HEXT <-> UREA	0
997	YGR121C	MEP1	NH3xt <-> NH3	12.6667
998	YNL142W	MEP2	NH3xt <-> NH3	1.02375
999	YPR138C	MEP3	NH3xt <-> NH3	0
1000	YBR294W	SUL1	SLFxt -> SLF	0
1001	YLR092W	SUL2	SLFxt -> SLF	0
1002	YGR125W	YGR125W	SLFxt -> SLF	0
1003	YJL198W	PHO90	PIxt + HEXT <-> PI	0.932996
1004	YCR037C	Pho87	PIxt + HEXT <-> PI	0.932996
1005	YBR296C	Pho89	PIxt + HEXT <-> PI	0.932996
1006	YNR013C	Pho91	PIxt + HEXT <-> PI	0.932996
1007	YML123C	PHO84	PIxt + HEXT <-> PI	0.932996
1008	U_146	U_146	CITxt + HEXT <-> CIT	0
1009	U_147	U_147	FUMxt + HEXT <-> FUM	0
1010	U_148	U_148	C140xt -> C140	0
1011	U_149	U_149	C160xt -> C160	0
1012	U_150	U_150	C180xt -> C180	0
1013	U_151	U_151	AKGxt + HEXT <-> AKG	0
1014	YCR028C	FEN2	PNTOxt + HEXT <-> PNTO	0.000175619
1015	U_152	U_152	GLALxt <-> GLAL	-2.7e-06
1016	U_153	U_153	ACALxt <-> ACAL	0
1017	YLR237W	THI7	THMxt + HEXT -> THIAMIN	1.08e-05
1018	YOR071C	YOR071C	THMxt + HEXT -> THIAMIN	0
1019	YOR192C	YOR192C	THMxt + HEXT -> THIAMIN	0
1020	YIR028W	DAL4	ATNxt -> ATN	0
1021	YJR152W	DAL5	ATTxt -> ATT	0
1022	U_154	U_154	PAPxt <-> PAP	0
1023	U_155	U_155	DTTPxt <-> DTTP	-1.2755
1024	U_156	U_156	THYxt <-> THY + HEXT	-0.327578
1025	U_157	U_157	GA6Pxt <-> GA6P	0
1026	YGR065C	VHT1	BTxt + HEXT <-> BT	0
1027	YNR056C	BIO5	AONAxt + HEXT <-> AONA	0
1028	U_158	U_158	DANNAxt + HEXT <-> DANNA	0
1029	U_159	U_159	OGTxt -> OGT	0
1030	U_160	U_160	SPRMxt -> SPRM	0
1031	U_161	U_161	O2xt <-> O2	17.564
1032	U_162	U_162	CO2xt <-> CO2	-166.104
1033	YOR011W	AUS1	ERGOSTxt <-> ERGOST	0
1034	YOR011W	AUS1	ZYMSTxt <-> ZYMST	0
1035	U_163	U_163	RIBFLAVxt + HEXT -> RIBFLAV	0
1036	U_164	U_164	NACxt + HEXT -> NAC	2.7e-06
1037	U_165	U_165	PYRDXxt + HEXT -> PYRDX	0
1038	U_166	U_166	PABAxt + HEXT -> PABA	2.7e-06
[truncated: 26 more columns]
