# Supplementary material for: Large-scale 13C-flux analysis reveals mechanistic principles of metabolic network robustness to null mutations in yeast
Source: Genome Biol. 2005 May 17;6(6):R49. doi: 10.1186/gb-2005-6-6-r49 (PMC1175969; doi:10.1186/gb-2005-6-6-r49)
Supplement: Additional File 3 — Physiological data, flux ratios and the calculated flux distributions. Physiological data, flux ratios and the calculated flux distributions [file gb-2005-6-6-r49-S3.xls]

## Sheet: ADH3
Net Flux Report
File:	LB636
Model:	Yeast
PO:	1
Extracellular fluxes	mu 0.3716 0 GLC -14.4 0.7 EtOH 18.6 1.8 glycerol 1.4 0.14 acetate 0.6 0 cytPYR 0.1 0 SUC 0.3 0
REACTIONS
			Flux (mmol/gh)	Error (mmol/gh)
1	i	GLC + ATP -> G6P	14.0939	0.561739
2	i	G6P -> P5P + 2*NADPH +CO2	1.76969	0.149767
3	r	G6P -> F6P	11.6104	0.511088
4	i	F6P + ATP -> 2T3P	12.6674	0.54188
5	r	2P5P -> S7P + T3P	0.582227	0.0500321
6	r	P5P + E4P -> F6P + T3P	0.474736	0.0500522
7	r	S7P + T3P -> E4P + F6P	0.582227	0.0500263
8	i	T3P -> Ser + NADH	0.190301	0.0160642
9	i	Ser + NADH -> Gly + C1	0.155025	0.0210119
10	i	Gly + C1 -> Ser + NADH	0.040109	0.0132703
11	r	C1 + CO2 + NADH -> Gly	0.00330926	0.00608701
12	i	T3P -> Pep + ATP + NADH	24.0781	1.10676
13	i	PEP -> cytPYR + ATP	24.3542	1.16327
14	i	mitPYR -> mitAcCoA + CO2 + NADH	0.941044	0.320857
15	i	mitOAA + mitAcCoA -> CIT	0.880642	0.304641
16	i	CIT -> OGA + CO2 + NADH	0.880642	0.304639
17	i	OGA -> SUC + CO2 + 0.5ATP + NADH	0.509252	0.301337
18	r	SUC -> FUM + NADH	0.209252	0.301335
19	r	MAL -> mitOAA + NADH	0.0967997	0.0499253
20	r	FUM -> MAL	0.209252	0.301333
21	i	MAL -> mitPYR + CO2 + NADPH	0.112453	0.273245
22	i	cytOAA + ATP -> PEP + CO2	0.49129	0.27676
23	i	cytPYR + CO2 + ATP -> cytOAA	1.77099	0.396554
24	i	acetate + 2ATP -> cytAcCoA	0.529802	0.109992
25	r	Acetaldehyde -> acetate + NADPH	1.1298	0.109996
26	r	Acetaldehyde + NADH -> ethanol	19.6355	1.11906
27	r	T3P + NADH -> glycerol	1.4061	0.139744
28	i	cytOAA -> mitOAA	1.5116	0.613782
29	i	mitOAA -> cytOAAc	0.727757	0.485918
30	i	cytAcCoA -> mitAcCoA	0	0.0941093
31	i	cytPYR -> mitPYR	1.63708	0.144765
32	i	cytPYR -> Acetaldehyde + CO2	20.7653	1.12302
33	i	O2 + 2NADH -> 2P/O x ATP	2.91279	0.783817
	r	Biomass	0.3716	0.000999982
RATIOS
			Calculated Netto	Calculated METAFoR	Error METAFoR
1	1	cytOAA from cytPYR	0.708751	0.71	0.13
2	1	mitOAA from anaplerosis	0.939816	0.94	0.018
3	1	PEP from OAA	0.019996	0.02	0.011
4	1	Ser through Glycolysis	0.879853	0.88	0.01
5	1	mitPYR from MAL (ub)	0.0642757	0.061	0.147
6	1	mitPYR from MAL (lb)	0.0642757	0.019	0.015
7	1	Ser from Gly	0.174077	0.174	0.046
8	1	Gly from Ser	0.9791	0.979	0.038
METABOLITE BALANCES
			Production/Consumption Rates (mmol/gh)	Biomass Requirements
1	1	GLC	-14.0939	0
2	1	G6P	0.00365383	-0.71
3	1	P5P	0.00012999	-0.13
4	1	F6P	-1.44329e-15	0
5	1	T3P	7.00527e-05	-0.13
6	1	E4P	6.79803e-05	-0.11
7	1	S7P	0	0
8	1	PEP	0.000173286	-0.22
9	1	cytPYR	0.100027	-0.08
10	1	cytOAA	0.000908483	-0.49
11	1	Ser	2.64929e-05	-0.08
12	1	Gly	6.07344e-05	-0.12
13	1	cytAcCoA	0.0010196	-0.53
14	1	OGA	0.00107922	-0.37
15	1	FUM	0	0
16	1	MAL	1.38778e-17	0
17	1	SUC	0.3	0
18	1	CIT	0	0
19	1	mitPYR	0.00249938	-0.81
20	1	mitOAA	0	0
21	1	mitAcCoA	1.78167e-05	-0.06
22	1	glycerol	1.4061	0
23	1	EtOH	19.6355	0
24	1	acetate	0.6	0
25	1	Acetaldehyde	0	0
26	0	CO2	24.3704	0.68
27	0	O2	-2.91279	0
28	0	NADPH	0.601652	-4.18
29	1	NADH	8.60092e-07	0.08
30	0	ATP	22.3048	-4.24

## Sheet: ALD5
Net Flux Report
File:	LB609
Model:	Yeast
PO:	1
Extracellular fluxes	mu 0.4126 GLC -16.2 0.8 EtOH 21.0 2.1 glycerol 1.5 0.15 acetate 0.8 cytPYR 0.07 SUC 0.28
REACTIONS
			Flux (mmol/gh)	Error (mmol/gh)
1	i	GLC + ATP -> G6P	15.9278	0.632506
2	i	G6P -> P5P + 2*NADPH +CO2	1.24098	0.152133
3	r	G6P -> F6P	13.8958	0.619559
4	i	F6P + ATP -> 2T3P	14.5869	0.625037
5	r	2P5P -> S7P + T3P	0.405168	0.0508168
6	r	P5P + E4P -> F6P + T3P	0.285873	0.0508346
7	r	S7P + T3P -> E4P + F6P	0.405168	0.050811
8	i	T3P -> Ser + NADH	0.208842	0.0160518
9	i	Ser + NADH -> Gly + C1	0.167912	0.0221948
10	i	Gly + C1 -> Ser + NADH	0.0427554	0.0154496
11	r	C1 + CO2 + NADH -> Gly	0.00607486	0.00651212
12	i	T3P -> Pep + ATP + NADH	27.5962	1.26067
13	i	PEP -> cytPYR + ATP	27.3582	1.30371
14	i	mitPYR -> mitAcCoA + CO2 + NADH	1.79714	0.705371
15	i	mitOAA + mitAcCoA -> CIT	1.73009	0.630493
16	i	CIT -> OGA + CO2 + NADH	1.73009	0.630492
17	i	OGA -> SUC + CO2 + 0.5ATP + NADH	1.31827	0.629292
18	r	SUC -> FUM + NADH	1.03827	0.629291
19	r	MAL -> mitOAA + NADH	0.220844	0.0869929
20	r	FUM -> MAL	1.03827	0.629291
21	i	MAL -> mitPYR + CO2 + NADPH	0.81743	0.549545
22	i	cytOAA + ATP -> PEP + CO2	0.000823439	0.331166
23	i	cytPYR + CO2 + ATP -> cytOAA	2.06021	0.644315
24	i	acetate + 2ATP -> cytAcCoA	0.587035	0.188048
25	r	Acetaldehyde -> acetate + NADPH	1.38703	0.188051
26	r	Acetaldehyde + NADH -> ethanol	21.8751	1.38377
27	r	T3P + NADH -> glycerol	1.50467	0.149787
28	i	cytOAA -> mitOAA	1.61785	0.583484
29	i	mitOAA -> cytOAAc	0.108599	0.0743622
30	i	cytAcCoA -> mitAcCoA	6.47276e-06	0.17923
31	i	cytPYR -> mitPYR	1.87614	0.239775
32	i	cytPYR -> Acetaldehyde + CO2	23.2621	1.41155
33	i	O2 + 2NADH -> 2P/O x ATP	5.24376	1.64552
	r	Biomass	0.4126	0.000999962
RATIOS
			Calculated Netto	Calculated METAFoR	Error METAFoR
1	1	cytOAA from cytPYR	0.949927	0.95	0.029
2	1	mitOAA from anaplerosis	0.879891	0.88	0.017
3	1	PEP from OAA	2.9838e-05	0	0.012
4	1	Ser through Glycolysis	0.930583	0.93	0.01
5	1	mitPYR from MAL (ub)	0.303475	0.45	0.101
6	1	mitPYR from MAL (lb)	0.303475	0.05	0.0014
7	1	Ser from Gly	0.169936	0.17	0.05
8	1	Gly from Ser	0.965084	0.965	0.037
METABOLITE BALANCES
			Production/Consumption Rates (mmol/gh)	Biomass Requirements
1	1	GLC	-15.9278	0
2	1	G6P	0.00248531	-0.79
3	1	P5P	7.82842e-06	-0.14
4	1	F6P	-8.32667e-16	0
5	1	T3P	4.32617e-05	-0.15
6	1	E4P	2.08673e-05	-0.12
7	1	S7P	0	0
8	1	PEP	0.000104414	-0.24
9	1	cytPYR	0.0700156	-0.09
10	1	cytOAA	0.000578113	-0.55
11	1	Ser	1.21783e-05	-0.08
12	1	Gly	3.01333e-05	-0.13
13	1	cytAcCoA	-9.63965e-05	-0.59
14	1	OGA	0.000649324	-0.41
15	1	FUM	0	0
16	1	MAL	-1.11022e-16	0
17	1	SUC	0.28	0
18	1	CIT	0	0
19	1	mitPYR	0.00150746	-0.89
20	1	mitOAA	6.93889e-17	0
21	1	mitAcCoA	1.041e-05	-0.07
22	1	glycerol	1.50467	0
23	1	EtOH	21.8751	0
24	1	acetate	0.8	0
25	1	Acetaldehyde	0	0
26	0	CO2	28.8501	0.75
27	0	O2	-5.24376	0
28	1	NADPH	0.045235	-4.64
29	1	NADH	4.58893e-07	0.09
30	0	ATP	29.9875	-4.71

## Sheet: ALD6
Net Flux Report
File:	LB628
Model:	Yeast
PO:	1
Extracellular fluxes	mu 0.1387 0 GLC -4.7 0.25 EtOH 6.9 0.7 glycerol 0.6 0.06 acetate 0.03 0 cytPYR 0.01 0 SUC 0.08 0
REACTIONS
			Flux (mmol/gh)	Error (mmol/gh)
1	i	GLC + ATP -> G6P	4.7432	0.206892
2	i	G6P -> P5P + 2*NADPH +CO2	0.112451	0.0467894
3	r	G6P -> F6P	4.36973	0.213739
4	i	F6P + ATP -> 2T3P	4.39901	0.211406
5	r	2P5P -> S7P + T3P	0.0346508	0.0158713
6	r	P5P + E4P -> F6P + T3P	-0.00537076	0.015861
7	r	S7P + T3P -> E4P + F6P	0.0346508	0.0158506
8	i	T3P -> Ser + NADH	0.069165	0.0147077
9	i	Ser + NADH -> Gly + C1	0.0591189	0.0165001
10	i	Gly + C1 -> Ser + NADH	0.0180553	0.00676649
11	r	C1 + CO2 + NADH -> Gly	0.00298605	0.00276746
12	i	T3P -> Pep + ATP + NADH	8.07443	0.424473
13	i	PEP -> cytPYR + ATP	7.99437	0.435856
14	i	mitPYR -> mitAcCoA + CO2 + NADH	0.292702	0.0578659
15	i	mitOAA + mitAcCoA -> CIT	0.270189	0.0489811
16	i	CIT -> OGA + CO2 + NADH	0.270189	0.0489676
17	i	OGA -> SUC + CO2 + 0.5ATP + NADH	0.133157	0.0166755
18	r	SUC -> FUM + NADH	0.0531571	0.0166353
19	r	MAL -> mitOAA + NADH	0.0395737	0.0119173
20	r	FUM -> MAL	0.0531571	0.0165949
21	i	MAL -> mitPYR + CO2 + NADPH	0.0135834	0.00946928
22	i	cytOAA + ATP -> PEP + CO2	0	0.0968976
23	i	cytPYR + CO2 + ATP -> cytOAA	0.414343	0.118157
24	i	acetate + 2ATP -> cytAcCoA	0.196266	0.0639327
25	r	Acetaldehyde -> acetate + NADPH	0.226266	0.0639404
26	r	Acetaldehyde + NADH -> ethanol	6.73632	0.43166
27	r	T3P + NADH -> glycerol	0.598749	0.0598715
28	i	cytOAA -> mitOAA	0.368655	0.0802161
29	i	mitOAA -> cytOAAc	0.13804	0.0592264
30	i	cytAcCoA -> mitAcCoA	6.53709e-06	0.029288
31	i	cytPYR -> mitPYR	0.577323	0.102566
32	i	cytPYR -> Acetaldehyde + CO2	6.96259	0.431746
33	i	O2 + 2NADH -> 2P/O x ATP	0.791567	0.13104
	r	Biomass	0.1387	0.000999877
RATIOS
			Calculated Netto	Calculated METAFoR	Error METAFoR
1	1	cytOAA from cytPYR	0.750101	0.75	0.06
2	1	mitOAA from anaplerosis	0.90306	0.903	0.018
3	1	PEP from OAA	0	0	0.012
4	1	Ser through Glycolysis	0.990049	0.99	0.01
5	1	mitPYR from MAL (ub)	0.0229874	0.06	0.155
6	1	mitPYR from MAL (lb)	0.0229874	0.023	0.015
7	1	Ser from Gly	0.207008	0.207	0.05
8	1	Gly from Ser	0.951919	0.952	0.04
METABOLITE BALANCES
			Production/Consumption Rates (mmol/gh)	Biomass Requirements
1	1	GLC	-4.7432	0
2	1	G6P	-0.00404054	-0.27
3	1	P5P	-0.000142265	-0.05
4	1	F6P	6.93889e-18	0
5	1	T3P	-7.6784e-05	-0.05
6	1	E4P	-7.3861e-05	-0.04
7	1	S7P	0	0
8	1	PEP	-0.000187967	-0.08
9	1	cytPYR	0.00997049	-0.03
10	1	cytOAA	-0.00101234	-0.18
11	1	Ser	-2.61072e-05	-0.03
12	1	Gly	-5.52702e-05	-0.04
13	1	cytAcCoA	-0.00110938	-0.2
14	1	OGA	-0.00118703	-0.14
15	1	FUM	0	0
16	1	MAL	3.46945e-18	0
17	1	SUC	0.08	0
18	1	CIT	0	0
19	1	mitPYR	-0.00263331	-0.3
20	1	mitOAA	0	0
21	1	mitAcCoA	-1.82734e-05	-0.02
22	1	glycerol	0.598749	0
23	1	EtOH	6.73632	0
24	1	acetate	0.03	0
25	1	Acetaldehyde	0	0
26	0	CO2	7.61929	0.25
27	0	O2	-0.791567	0
28	0	NADPH	-1.09543	-1.56
29	1	NADH	-4.47966e-07	0.03
30	0	ATP	6.97052	-1.58

## Sheet: COX5A
Net Flux Report
File:	LB625
Model:	Yeast
PO:	1
Extracellular fluxes	mu 0.256 GLC -13.3 0.65 EtOH 17.0 1.7 glycerol 3.1 0.3 acetate 0.2 cytPYR 0.04 SUC 0.18
REACTIONS
			Flux (mmol/gh)	Error (mmol/gh)
1	i	GLC + ATP -> G6P	12.9795	0.531468
2	i	G6P -> P5P + 2*NADPH +CO2	1.11779	0.132052
3	r	G6P -> F6P	11.3681	0.504421
4	i	F6P + ATP -> 2T3P	12.0286	0.520218
5	r	2P5P -> S7P + T3P	0.367301	0.0441324
6	r	P5P + E4P -> F6P + T3P	0.293217	0.0441471
7	r	S7P + T3P -> E4P + F6P	0.367301	0.0441255
8	i	T3P -> Ser + NADH	0.130737	0.0156632
9	i	Ser + NADH -> Gly + C1	0.125203	0.0217938
10	i	Gly + C1 -> Ser + NADH	0.0464093	0.0132152
11	r	C1 + CO2 + NADH -> Gly	0.00267174	0.00506823
12	i	T3P -> Pep + ATP + NADH	20.9922	1.06596
13	i	PEP -> cytPYR + ATP	20.8439	1.10056
14	i	mitPYR -> mitAcCoA + CO2 + NADH	0.74034	0.528721
15	i	mitOAA + mitAcCoA -> CIT	0.698717	0.521515
16	i	CIT -> OGA + CO2 + NADH	0.698717	0.521514
17	i	OGA -> SUC + CO2 + 0.5ATP + NADH	0.442217	0.51959
18	r	SUC -> FUM + NADH	0.262217	0.519589
19	r	MAL -> mitOAA + NADH	0.0379871	0.0323789
20	r	FUM -> MAL	0.262217	0.519588
21	i	MAL -> mitPYR + CO2 + NADPH	0.22423	0.492329
22	i	cytOAA + ATP -> PEP + CO2	8.307e-05	0.272901
23	i	cytPYR + CO2 + ATP -> cytOAA	1.00288	0.566839
24	i	acetate + 2ATP -> cytAcCoA	0.365516	0.093402
25	r	Acetaldehyde -> acetate + NADPH	0.565516	0.0934074
26	r	Acetaldehyde + NADH -> ethanol	18.105	1.09878
27	r	T3P + NADH -> glycerol	3.13445	0.297269
28	i	cytOAA -> mitOAA	0.768029	0.577976
29	i	mitOAA -> cytOAAc	0.107299	0.193907
30	i	cytAcCoA -> mitAcCoA	0	0.0740392
31	i	cytPYR -> mitPYR	1.07487	0.126716
32	i	cytPYR -> Acetaldehyde + CO2	18.6705	1.10159
33	i	O2 + 2NADH -> 2P/O x ATP	1.01932	1.33293
	r	Biomass	0.256	0.000999979
RATIOS
			Calculated Netto	Calculated METAFoR	Error METAFoR
1	1	cytOAA from cytPYR	0.903349	0.904	0.15
2	1	mitOAA from anaplerosis	0.952871	0.953	0.018
3	1	PEP from OAA	3.95718e-06	0	0.013
4	1	Ser through Glycolysis	0.919833	0.92	0.01
5	1	mitPYR from MAL (ub)	0.172604	0.156	0.326
6	1	mitPYR from MAL (lb)	0.172604	0.007	0.015
7	1	Ser from Gly	0.261983	0.262	0.05
8	1	Gly from Ser	0.979107	0.979	0.039
METABOLITE BALANCES
			Production/Consumption Rates (mmol/gh)	Biomass Requirements
1	1	GLC	-12.9795	0
2	1	G6P	0.00442985	-0.49
3	1	P5P	0.000157025	-0.09
4	1	F6P	2.77556e-16	0
5	1	T3P	8.49164e-05	-0.09
6	1	E4P	7.95343e-05	-0.07
7	1	S7P	0	0
8	1	PEP	0.000207277	-0.15
9	1	cytPYR	0.0400319	-0.06
10	1	cytOAA	0.00108935	-0.34
11	1	Ser	2.76019e-05	-0.05
12	1	Gly	6.10118e-05	-0.08
13	1	cytAcCoA	0.00123103	-0.36
14	1	OGA	0.00138758	-0.26
15	1	FUM	0	0
16	1	MAL	0	0
17	1	SUC	0.18	0
18	1	CIT	0	0
19	1	mitPYR	0.00350285	-0.56
20	1	mitOAA	-1.38778e-17	0
21	1	mitAcCoA	2.42031e-05	-0.04
22	1	glycerol	3.13445	0
23	1	EtOH	18.105	0
24	1	acetate	0.2	0
25	1	Acetaldehyde	0	0
26	0	CO2	21.3533	0.47
27	0	O2	-1.01932	0
28	0	NADPH	0.145682	-2.88
29	1	NADH	1.23721e-07	0.06
30	0	ATP	15.8922	-2.92

## Sheet: CTP1
Net Flux Report
File:	LB596
Model:	Yeast
PO:	1
Extracellular fluxes	mu 0.37 GLC -13.9 0.7 EtOH 16.0 1.6 glycerol 1.4 0.14 acetate 0.8 cytPYR 0.08 SUC 0.42 0.04
REACTIONS
			Flux (mmol/gh)	Error (mmol/gh)
1	i	GLC + ATP -> G6P	13.2433	0.534204
2	i	G6P -> P5P + 2*NADPH +CO2	1.54509	0.138362
3	r	G6P -> F6P	10.9833	0.489981
4	i	F6P + ATP -> 2T3P	11.8909	0.51643
5	r	2P5P -> S7P + T3P	0.507367	0.0462353
6	r	P5P + E4P -> F6P + T3P	0.400263	0.0462497
7	r	S7P + T3P -> E4P + F6P	0.507367	0.0462289
8	i	T3P -> Ser + NADH	0.189654	0.0160623
9	i	Ser + NADH -> Gly + C1	0.150423	0.0214298
10	i	Gly + C1 -> Ser + NADH	0.0358524	0.0142654
11	i	C1 + CO2 + NADH -> Gly	0.00319587	0.00606547
12	i	T3P -> Pep + ATP + NADH	22.4447	1.05215
13	i	PEP -> cytPYR + ATP	22.2302	1.08656
14	i	mitPYR -> mitAcCoA + CO2 + NADH	0.902394	0.112609
15	i	mitOAA + mitAcCoA -> CIT	0.859476	0.0656836
16	i	CIT -> OGA + CO2 + NADH	0.859476	0.0656749
17	i	OGA -> SUC + CO2 + 0.5ATP + NADH	0.49187	0.0498514
18	r	SUC -> FUM + NADH	0.0729778	0.0251832
19	r	MAL -> mitOAA + NADH	0.070121	0.0250189
20	r	FUM -> MAL	0.0729778	0.0251602
21	i	MAL -> mitPYR + CO2 + NADPH	0.00285683	0.00172374
22	i	cytOAA + ATP -> PEP + CO2	0	0.269335
23	i	cytPYR + CO2 + ATP -> cytOAA	1.28407	0.280268
24	i	acetate + 2ATP -> cytAcCoA	0.545866	0.107789
25	r	Acetaldehyde -> acetate + NADPH	1.34587	0.107794
26	r	Acetaldehyde + NADH -> ethanol	17.7479	1.05405
27	r	T3P + NADH -> glycerol	1.41326	0.1397
28	i	cytOAA -> mitOAA	1.10777	0.205326
29	i	mitOAA -> cytOAAc	0.318414	0.19339
30	i	cytAcCoA -> mitAcCoA	0.0171384	0.0915319
31	i	cytPYR -> mitPYR	1.69192	0.14096
32	i	cytPYR -> Acetaldehyde + CO2	19.0938	1.05774
33	i	O2 + 2NADH -> 2P/O x ATP	2.91598	0.189819
	r	Biomass	0.37	0.000999973
RATIOS
			Calculated Netto	Calculated METAFoR	Error METAFoR
1	1	cytOAA from cytPYR	0.801299	0.8	0.09
2	1	mitOAA from anaplerosis	0.940469	0.94	0.017
3	1	PEP from OAA	0	0	0.012
4	1	Ser through Glycolysis	0.889715	0.89	0.01
5	1	mitPYR from MAL (ub)	0.00168567	0	0.00115
6	1	mitPYR from MAL (lb)	0.00168567	0.0037	0.0015
7	1	Ser from Gly	0.158986	0.159	0.052
8	1	Gly from Ser	0.979196	0.979	0.039
METABOLITE BALANCES
			Production/Consumption Rates (mmol/gh)	Biomass Requirements
1	1	GLC	-13.2433	0
2	1	G6P	0.00783957	-0.71
3	1	P5P	0.00027727	-0.13
4	1	F6P	6.66134e-16	0
5	1	T3P	0.000150743	-0.13
6	1	E4P	0.000144219	-0.11
7	1	S7P	0	0
8	1	PEP	0.000374156	-0.21
9	1	cytPYR	0.0800584	-0.08
10	1	cytOAA	0.00189361	-0.49
11	1	Ser	4.90577e-05	-0.08
12	1	Gly	0.000111357	-0.12
13	1	cytAcCoA	0.00222154	-0.53
14	1	OGA	-0.00111081	-0.37
15	1	FUM	0	0
16	1	MAL	-5.20417e-18	0
17	1	SUC	0.418893	0
18	1	CIT	0	0
19	1	mitPYR	-0.0101423	-0.8
20	1	mitOAA	-1.11022e-16	0
21	1	mitAcCoA	-6.73143e-05	-0.06
22	1	glycerol	1.41326	0
23	1	EtOH	17.7479	0
24	1	acetate	0.8	0
25	1	Acetaldehyde	0	0
26	0	CO2	22.2803	0.67
27	0	O2	-2.91598	0
28	0	NADPH	0.276903	-4.16
29	1	NADH	-7.9548e-07	0.08
30	0	ATP	21.2008	-4.23

## Sheet: DAL7
Net Flux Report
File:	LB615
Model:	Yeast
PO:	1
Extracellular fluxes	mu 0.35 GLC -14.3 0.04 EtOH 20.6 0.5 glycerol 1.6 0.01 acetate 0.8 cytPYR 0.06 SUC 0.28
REACTIONS
			Flux (mmol/gh)	Error (mmol/gh)
1	i	GLC + ATP -> G6P	14.3029	0.0396024
2	i	G6P -> P5P + 2*NADPH +CO2	1.24519	0.135282
3	r	G6P -> F6P	12.3993	0.152767
4	i	F6P + ATP -> 2T3P	13.1142	0.0914991
5	r	2P5P -> S7P + T3P	0.407917	0.0452202
6	r	P5P + E4P -> F6P + T3P	0.306934	0.0452779
7	r	S7P + T3P -> E4P + F6P	0.407917	0.0452141
8	i	T3P -> Ser + NADH	0.176813	0.0156408
9	i	Ser + NADH -> Gly + C1	0.135653	0.019626
10	i	Gly + C1 -> Ser + NADH	0.0297524	0.0125643
11	r	C1 + CO2 + NADH -> Gly	0.00524946	0.00545994
12	i	T3P -> Pep + ATP + NADH	24.6316	0.170811
13	i	PEP -> cytPYR + ATP	24.6782	0.348172
14	i	mitPYR -> mitAcCoA + CO2 + NADH	0.78387	0.0972043
15	i	mitOAA + mitAcCoA -> CIT	0.727279	0.0533845
16	i	CIT -> OGA + CO2 + NADH	0.727279	0.0533736
17	i	OGA -> SUC + CO2 + 0.5ATP + NADH	0.3816	0.031045
18	r	SUC -> FUM + NADH	0.1016	0.0310255
19	r	MAL -> mitOAA + NADH	0.0556657	0.0163596
20	r	FUM -> MAL	0.1016	0.031006
21	i	MAL -> mitPYR + CO2 + NADPH	0.0459342	0.0240837
22	i	cytOAA + ATP -> PEP + CO2	0.248613	0.301585
23	i	cytPYR + CO2 + ATP -> cytOAA	1.3838	0.309731
24	i	acetate + 2ATP -> cytAcCoA	0.495306	0.0967549
25	r	Acetaldehyde -> acetate + NADPH	1.29531	0.09676
26	r	Acetaldehyde + NADH -> ethanol	20.3731	0.213445
27	r	T3P + NADH -> glycerol	1.5999	0.0100482
28	i	cytOAA -> mitOAA	0.742766	0.0694059
29	i	mitOAA -> cytOAAc	0.0711533	0.0486045
30	i	cytAcCoA -> mitAcCoA	0.000234181	0.0784159
31	i	cytPYR -> mitPYR	1.48999	0.124286
32	i	cytPYR -> Acetaldehyde + CO2	21.6684	0.223434
33	i	O2 + 2NADH -> 2P/O x ATP	2.42483	0.144021
	r	Biomass	0.35	0.000999687
RATIOS
			Calculated Netto	Calculated METAFoR	Error METAFoR
1	1	cytOAA from cytPYR	0.951096	0.951	0.03
2	1	mitOAA from anaplerosis	0.930281	0.93	0.018
3	1	PEP from OAA	0.0099924	0.01	0.012
4	1	Ser through Glycolysis	0.920405	0.92	0.01
5	1	mitPYR from MAL (ub)	0.0299066	0.426	0.234
6	1	mitPYR from MAL (lb)	0.0299066	0.03	0.015
7	1	Ser from Gly	0.144034	0.144	0.051
8	1	Gly from Ser	0.962744	0.963	0.038
METABOLITE BALANCES
			Production/Consumption Rates (mmol/gh)	Biomass Requirements
1	1	GLC	-14.3029	01 GLC 0.00
2	1	G6P	-0.0104688	02 G6P -0.67
3	1	P5P	-0.000370109	03 P5P -0.12
4	1	F6P	-4.996e-16	04 F6P 0.00
5	1	T3P	-0.000198834	05 T3P -0.13
6	1	E4P	-0.000194826	06 E4P -0.10
7	1	S7P	0	07 S7P 0.00
8	1	PEP	-0.000493149	08 PEP -0.20
9	1	cytPYR	0.0599216	09 cytPYR -0.08
10	1	cytOAA	-0.00260294	10 cytOAA -0.47
11	1	Ser	-6.61426e-05	11 Ser -0.07
12	1	Gly	-0.000145362	12 Gly -0.11
13	1	cytAcCoA	-0.00297368	13 cytAcCoA -0.50
14	1	OGA	-0.00310656	14 OGA -0.35
15	1	FUM	0	15 FUM 0.00
16	1	MAL	-6.93889e-18	16 MAL 0.00
17	1	SUC	0.28	17 SUC 0.00
18	1	CIT	0	18 CIT 0.00
19	1	mitPYR	-0.00709078	19 mitPYR -0.76
20	1	mitOAA	8.32667e-17	20 mitOAA 0.00
21	1	mitAcCoA	-4.93261e-05	21 mitAcCoA -0.06
22	1	glycerol	1.5999	22 glycerol 0.00
23	1	EtOH	20.3731	23 EtOH 0.00
24	1	acetate	0.8	24 acetate 0.00
25	1	Acetaldehyde	0	25 Acetaldehyde 0.00
26	0	CO2	24.3476	26 CO2 0.64
27	0	O2	-2.42483	27 O2 0.00
28	0	NADPH	-0.105391	28 NADPH -3.94
29	1	NADH	5.09088e-07	29 NADH 0.08
30	0	ATP	22.2943	30 ATP -4.00

## Sheet: FUM1
Net Flux Report
File:	LB578
Model:	Yeast
PO:	1
Extracellular fluxes	mu 0.2097 0 GLC -9.1 0.45 EtOH 11.2 1.1 glycerol 1.6 0.16 acetate 0.8 0 cytPYR 0.05 0.005 SUC 0.29 0.029 FUM 0.1 0.01
REACTIONS
			Flux (mmol/gh)	Error (mmol/gh)
1	i	GLC + ATP -> G6P	8.97826	0.355248
2	i	G6P -> P5P + 2*NADPH +CO2	0.878215	0.341562
3	r	G6P -> F6P	7.69579	0.453912
4	i	F6P + ATP -> 2T3P	8.21191	0.357589
5	r	2P5P -> S7P + T3P	0.288402	0.113902
6	r	P5P + E4P -> F6P + T3P	0.227716	0.113918
7	r	S7P + T3P -> E4P + F6P	0.288402	0.1139
8	i	T3P -> Ser + NADH	0.108426	0.0164065
9	i	Ser + NADH -> Gly + C1	0.17088	0.0338007
10	i	Gly + C1 -> Ser + NADH	0.105003	0.023456
11	r	C1 + CO2 + NADH -> Gly	0.000845839	0.00657174
12	r	T3P -> Pep + ATP + NADH	14.8592	0.70943
13	i	PEP -> cytPYR + ATP	14.7378	0.731565
14	i	mitPYR -> mitAcCoA + CO2 + NADH	0.634562	0.179926
15	i	mitOAA + mitAcCoA -> CIT	0.60078	0.0712906
16	i	CIT -> OGA + CO2 + NADH	0.60078	0.0712837
17	i	OGA -> SUC + CO2 + 0.5ATP + NADH	0.39081	0.0592369
18	r	SUC -> FUM + NADH	0.10029	0.0516997
19	r	MAL -> mitOAA + NADH	4.5298e-05	0.0126503
20	r	FUM -> MAL	0.000223824	0.0507186
21	i	MAL -> mitPYR + CO2 + NADPH	0.000178526	0.0491093
22	i	cytOAA + ATP -> PEP + CO2	0.000104859	0.178314
23	i	cytPYR + CO2 + ATP -> cytOAA	0.881026	0.198846
24	i	acetate + 2ATP -> cytAcCoA	0.299694	0.174601
25	r	Acetaldehyde -> acetate + NADPH	1.09969	0.174604
26	r	Acetaldehyde + NADH -> ethanol	11.5699	0.712776
27	r	T3P + NADH -> glycerol	1.6077	0.159018
28	i	cytOAA -> mitOAA	0.741792	0.0928187
29	i	mitOAA -> cytOAAc	0.141057	0.0460106
30	i	cytAcCoA -> mitAcCoA	0.000308703	0.165069
31	i	cytPYR -> mitPYR	1.09155	0.19351
32	i	cytPYR -> Acetaldehyde + CO2	12.6696	0.731268
33	i	O2 + 2NADH -> 2P/O x ATP	1.74748	0.214277
	r	Biomass	0.2097	0.000999955
RATIOS
			Calculated Netto	Calculated METAFoR	Error METAFoR
1	1	cytOAA from cytPYR	0.86199	0.862	0.028
2	1	mitOAA from anaplerosis	0.999939	1	0.017
3	1	PEP from OAA	7.0568e-06	0	0.012
4	1	Ser through Glycolysis	0.908598	0.91	0.04
5	1	mitPYR from MAL (ub)	0.000163527	0	0.045
6	1	mitPYR from MAL (lb)	0.000163527	0	0.014
7	1	Ser from Gly	0.49198	0.492	0.041
8	1	Gly from Ser	0.995074	0.995	0.038
METABOLITE BALANCES
			Production/Consumption Rates (mmol/gh)	Biomass Requirements
1	1	GLC	-8.97826	0
2	1	G6P	0.00351856	-0.4
3	1	P5P	0.000123985	-0.07
4	1	F6P	-3.88578e-16	0
5	1	T3P	6.79777e-05	-0.08
6	1	E4P	6.5847e-05	-0.06
7	1	S7P	0	0
8	1	PEP	0.000166379	-0.12
9	1	cytPYR	0.0500574	-0.05
10	1	cytOAA	0.000879045	-0.28
11	1	Ser	2.34565e-05	-0.04
12	1	Gly	4.05333e-05	-0.07
13	1	cytAcCoA	0.000985176	-0.3
14	1	OGA	0.000997566	-0.21
15	1	FUM	0.100066	0
16	1	MAL	-2.71051e-20	0
17	1	SUC	0.29052	0
18	1	CIT	0	0
19	1	mitPYR	0.00232767	-0.45
20	1	mitOAA	0	0
21	1	mitAcCoA	1.4646e-05	-0.03
22	1	glycerol	1.6077	0
23	1	EtOH	11.5699	0
24	1	acetate	0.8	0
25	1	Acetaldehyde	0	0
26	0	CO2	14.6733	0.38
27	0	O2	-1.74748	0
28	0	NADPH	0.497466	-2.36
29	1	NADH	-1.43128e-07	0.05
30	0	ATP	13.4206	-2.39

## Sheet: GND2
Net Flux Report
File:	LB606
Model:	Yeast
PO:	1
Extracellular fluxes	mu 0.338 GLC -15.5 0.75 EtOH 21.7 2.1 glycerol 1.5 0.15 acetate 1.0 cytPYR 0.05 SUC 0.26
REACTIONS
			Flux (mmol/gh)	Error (mmol/gh)
1	i	GLC + ATP -> G6P	15.3126	0.614833
2	i	G6P -> P5P + 2*NADPH +CO2	1.24141	0.153218
3	r	G6P -> F6P	13.4233	0.587142
4	i	F6P + ATP -> 2T3P	14.1392	0.602599
5	r	2P5P -> S7P + T3P	0.406833	0.0511708
6	r	P5P + E4P -> F6P + T3P	0.309083	0.0511825
7	r	S7P + T3P -> E4P + F6P	0.406833	0.0511648
8	i	T3P -> Ser + NADH	0.17485	0.0159394
9	i	Ser + NADH -> Gly + C1	0.135226	0.0194828
10	i	Gly + C1 -> Ser + NADH	0.0289384	0.0115135
11	r	C1 + CO2 + NADH -> Gly	0.00122035	0.00527531
12	i	T3P -> Pep + ATP + NADH	26.7861	1.22129
13	i	PEP -> cytPYR + ATP	27.2211	1.29476
14	i	mitPYR -> mitAcCoA + CO2 + NADH	0.758178	0.153645
15	i	mitOAA + mitAcCoA -> CIT	0.703246	0.13219
16	i	CIT -> OGA + CO2 + NADH	0.703246	0.132185
17	i	OGA -> SUC + CO2 + 0.5ATP + NADH	0.365881	0.124422
18	r	SUC -> FUM + NADH	0.105881	0.124417
19	r	MAL -> mitOAA + NADH	0.0664442	0.0199378
20	r	FUM -> MAL	0.105881	0.124412
21	i	MAL -> mitPYR + CO2 + NADPH	0.0394366	0.112079
22	i	cytOAA + ATP -> PEP + CO2	0.630611	0.337981
23	i	cytPYR + CO2 + ATP -> cytOAA	1.71813	0.362812
24	i	acetate + 2ATP -> cytAcCoA	0.481513	0.0948197
25	r	Acetaldehyde -> acetate + NADPH	1.48151	0.0948249
26	r	Acetaldehyde + NADH -> ethanol	22.4449	1.2262
27	r	T3P + NADH -> glycerol	1.50376	0.149751
28	i	cytOAA -> mitOAA	0.688127	0.13649
29	i	mitOAA -> cytOAAc	0.0513251	0.0593258
30	i	cytAcCoA -> mitAcCoA	0	0.0758244
31	i	cytPYR -> mitPYR	1.45306	0.12528
32	i	cytPYR -> Acetaldehyde + CO2	23.9264	1.2282
33	i	O2 + 2NADH -> 2P/O x ATP	2.48863	0.34859
	r	Biomass	0.338	0.000999986
RATIOS
			Calculated Netto	Calculated METAFoR	Error METAFoR
1	1	cytOAA from cytPYR	0.970994	0.971	0.032
2	1	mitOAA from anaplerosis	0.911944	0.912	0.018
3	1	PEP from OAA	0.0230009	0.023	0.012
4	1	Ser through Glycolysis	0.925925	0.926	0.01
5	1	mitPYR from MAL (ub)	0.0264232	0.026	0.073
6	1	mitPYR from MAL (lb)	0.0264232	0.023	0.014
7	1	Ser from Gly	0.142002	0.142	0.047
8	1	Gly from Ser	0.991056	0.991	0.038
METABOLITE BALANCES
			Production/Consumption Rates (mmol/gh)	Biomass Requirements
1	1	GLC	-15.3126	0
2	1	G6P	0.00192965	-0.65
3	1	P5P	7.00547e-05	-0.12
4	1	F6P	-1.66533e-16	0
5	1	T3P	3.47092e-05	-0.12
6	1	E4P	4.0272e-05	-0.1
7	1	S7P	0	0
8	1	PEP	9.42358e-05	-0.2
9	1	cytPYR	0.0500135	-0.07
10	1	cytOAA	0.000519305	-0.45
11	1	Ser	1.83408e-05	-0.07
12	1	Gly	2.7719e-05	-0.11
13	1	cytAcCoA	0.000542635	-0.48
14	1	OGA	0.000537982	-0.34
15	1	FUM	0	0
16	1	MAL	0	0
17	1	SUC	0.26	0
18	1	CIT	0	0
19	1	mitPYR	0.0012089	-0.73
20	1	mitOAA	4.16334e-17	0
21	1	mitAcCoA	7.7665e-06	-0.05
22	1	glycerol	1.50376	0
23	1	EtOH	22.4449	0
24	1	acetate	1	0
25	1	Acetaldehyde	0	0
26	0	CO2	26.5598	0.61
27	0	O2	-2.48863	0
28	0	NADPH	0.201723	-3.8
29	1	NADH	-1.81597e-07	0.07
30	0	ATP	24.4699	-3.86

## Sheet: GCV2
Net Flux Report
File:	LB805
Model:	Yeast
PO:	1
Extracellular fluxes	mu 0.3745 GLC -16 0.85 EtOH 23.7 1.7 glycerol 1.9 0.19 acetate 0.2
REACTIONS
			Flux (mmol/gh)	Error (mmol/gh)
1	i	GLC + ATP -> G6P	16.063	0.850001
2	i	G6P -> P5P + 2*NADPH +CO2	0.791766	0.156112
3	r	G6P -> F6P	14.5561	0.833339
4	i	F6P + ATP -> 2T3P	14.9603	0.843707
5	r	2P5P -> S7P + T3P	0.256214	0.0521289
6	r	P5P + E4P -> F6P + T3P	0.147963	0.0521403
7	r	S7P + T3P -> E4P + F6P	0.256214	0.0521229
8	i	T3P -> Ser + NADH	0.191855	0.0159292
9	i	Ser + NADH -> Gly + C1	0.148195	0.0206947
10	i	Gly + C1 -> Ser + NADH	0.0322831	0.0136239
11	r	C1 + CO2 + NADH -> Gly	0.00317771	0.0056849
12	i	T3P -> Pep + ATP + NADH	27.8425	1.70731
13	i	PEP -> cytPYR + ATP	27.6265	1.73985
14	i	mitPYR -> mitAcCoA + CO2 + NADH	1.55087	2.41762
15	i	mitOAA + mitAcCoA -> CIT	1.49002	2.41265
16	i	CIT -> OGA + CO2 + NADH	1.49002	2.41266
17	i	OGA -> SUC + CO2 + 0.5ATP + NADH	1.11692	2.41365
18	r	SUC -> FUM + NADH	1.11692	2.41365
19	r	MAL -> mitOAA + NADH	0.310646	0.481213
20	r	FUM -> MAL	1.11692	2.41365
21	i	MAL -> mitPYR + CO2 + NADPH	0.806276	1.93619
22	i	cytOAA + ATP -> PEP + CO2	0.000659961	0.33412
23	i	cytPYR + CO2 + ATP -> cytOAA	1.67872	1.96152
24	i	acetate + 2ATP -> cytAcCoA	0.53278	0.165215
25	r	Acetaldehyde -> acetate + NADPH	0.73278	0.165218
26	r	Acetaldehyde + NADH -> ethanol	23.577	1.7
27	r	T3P + NADH -> glycerol	1.89809	0.190003
28	i	cytOAA -> mitOAA	1.48496	2.29674
29	i	mitOAA -> cytOAAc	0.305587	0.43851
30	i	cytAcCoA -> mitAcCoA	0	0.15509
31	i	cytPYR -> mitPYR	1.55661	0.511023
32	i	cytPYR -> Acetaldehyde + CO2	24.3098	1.70801
33	i	O2 + 2NADH -> 2P/O x ATP	4.05312	6.27716
	r	Biomass	0.3745	0.001
RATIOS
			Calculated Netto	Calculated METAFoR	Error METAFoR
1	1	cytOAA from cytPYR	0.845999	0.846	0.112
2	1	mitOAA from anaplerosis	0.826996	0.827	0.016
3	1	PEP from OAA	2.37028e-05	0	0.012
4	1	Ser through Glycolysis	0.960015	0.96	0.01
5	1	mitPYR from MAL (ub)	0.341224	0.5	0.092
6	1	mitPYR from MAL (lb)	0.341224	0.087	0.014
7	1	Ser from Gly	0.144032	0.144	0.051
8	1	Gly from Ser	0.979007	0.979	0.037
METABOLITE BALANCES
			Production/Consumption Rates (mmol/gh)	Biomass Requirements
1	1	GLC	-16.063	0
2	1	G6P	-0.000504314	-0.72
3	1	P5P	-1.73837e-05	-0.13
4	1	F6P	2.22045e-16	0
5	1	T3P	-1.22061e-05	-0.14
6	1	E4P	-8.67934e-06	-0.11
7	1	S7P	0	0
8	1	PEP	-2.09097e-05	-0.22
9	1	cytPYR	-2.72007e-06	-0.08
10	1	cytOAA	-0.000118768	-0.5
11	1	Ser	-2.26138e-06	-0.08
12	1	Gly	2.57905e-06	-0.12
13	1	cytAcCoA	-0.000129122	-0.53
14	1	OGA	-0.000105309	-0.37
15	1	FUM	0	0
16	1	MAL	1.11022e-16	0
17	1	SUC	0	0
18	1	CIT	0	0
19	1	mitPYR	-0.000262915	-0.81
20	1	mitOAA	1.11022e-16	0
21	1	mitAcCoA	-1.10622e-06	-0.06
22	1	glycerol	1.89809	0
23	1	EtOH	23.577	0
24	1	acetate	0.2	0
25	1	Acetaldehyde	3.55271e-15	0
26	0	CO2	29.0647	0.68
27	0	O2	-4.05312	0
28	0	NADPH	-1.09002	-4.21
29	1	NADH	4.50685e-07	0.08
30	0	ATP	28.2198	-4.28

## Sheet: GLY1
Net Flux Report
File:	LB589
Model:	Yeast
PO:	1
Extracellular fluxes	mu 0.318 0 GLC -13.1 0.65 EtOH 18.5 1.8 glycerol 1.2 0.12 acetate 0.7 0 cytPYR 0.05 0 SUC 0.34 0
REACTIONS
			Flux (mmol/gh)	Error (mmol/gh)
1	i	GLC + ATP -> G6P	13.0509	0.650001
2	i	G6P -> P5P + 2*NADPH +CO2	1.01789	0.131885
3	r	G6P -> F6P	11.4247	0.621108
4	i	F6P + ATP -> 2T3P	11.9982	0.6407
5	r	2P5P -> S7P + T3P	0.332745	0.0440797
6	r	P5P + E4P -> F6P + T3P	0.240805	0.0441089
7	r	S7P + T3P -> E4P + F6P	0.332745	0.0440729
8	i	T3P -> Ser + NADH	0.160755	0.0155195
9	i	Ser + NADH -> Gly + C1	0.130595	0.0184292
10	i	Gly + C1 -> Ser + NADH	0.0343343	0.00981816
11	r	C1 + CO2 + NADH -> Gly	0.00487284	0.00511339
12	i	T3P -> Pep + ATP + NADH	22.7602	1.30049
13	i	PEP -> cytPYR + ATP	22.7822	1.34165
14	i	mitPYR -> mitAcCoA + CO2 + NADH	0.846488	2.22585
15	i	mitOAA + mitAcCoA -> CIT	0.794811	2.22425
16	i	CIT -> OGA + CO2 + NADH	0.794811	2.22425
17	i	OGA -> SUC + CO2 + 0.5ATP + NADH	0.477759	2.22532
18	r	SUC -> FUM + NADH	0.137759	2.22533
19	r	MAL -> mitOAA + NADH	0.0538706	0.147708
20	r	FUM -> MAL	0.137759	2.22533
21	i	MAL -> mitPYR + CO2 + NADPH	0.0838884	2.07851
22	i	cytOAA + ATP -> PEP + CO2	0.206028	0.278351
23	i	cytPYR + CO2 + ATP -> cytOAA	1.37069	2.10212
24	i	acetate + 2ATP -> cytAcCoA	0.45269	0.102026
25	r	Acetaldehyde -> acetate + NADPH	1.15269	0.102031
26	r	Acetaldehyde + NADH -> ethanol	18.687	1.8
27	r	T3P + NADH -> glycerol	1.20074	0.120004
28	i	cytOAA -> mitOAA	0.787714	2.1489
29	i	mitOAA -> cytOAAc	0.0467741	0.0840994
30	i	cytAcCoA -> mitAcCoA	0	0.0846547
31	i	cytPYR -> mitPYR	1.45277	0.192209
32	i	cytPYR -> Acetaldehyde + CO2	19.8396	1.80289
33	i	O2 + 2NADH -> 2P/O x ATP	2.65567	5.63525
	r	Biomass	0.318	0.001
RATIOS
			Calculated Netto	Calculated METAFoR	Error METAFoR
1	1	cytOAA from cytPYR	0.967002	0.967	0.03
2	1	mitOAA from anaplerosis	0.935989	0.936	0.018
3	1	PEP from OAA	0.00897089	0.009	0.012
4	1	Ser through Glycolysis	0.929969	0.93	0.01
5	1	mitPYR from MAL (ub)	0.0545913	0.43	0.251
6	1	mitPYR from MAL (lb)	0.0545913	0.028	0.014
7	1	Ser from Gly	0.175993	0.176	0.039
8	1	Gly from Ser	0.964029	0.964	0.037
METABOLITE BALANCES
			Production/Consumption Rates (mmol/gh)	Biomass Requirements
1	1	GLC	-13.0509	0
2	1	G6P	0.000681487	-0.61
3	1	P5P	2.46298e-05	-0.11
4	1	F6P	1.33227e-15	0
5	1	T3P	1.44742e-05	-0.12
6	1	E4P	1.27689e-05	-0.09
7	1	S7P	0	0
8	1	PEP	3.44457e-05	-0.18
9	1	cytPYR	0.0500049	-0.07
10	1	cytOAA	0.000165327	-0.42
11	1	Ser	5.71466e-06	-0.06
12	1	Gly	1.30118e-05	-0.1
13	1	cytAcCoA	0.000179944	-0.45
14	1	OGA	0.00015535	-0.32
15	1	FUM	0	0
16	1	MAL	-1.38778e-17	0
17	1	SUC	0.34	0
18	1	CIT	0	0
19	1	mitPYR	0.000439407	-0.69
20	1	mitOAA	4.85723e-17	0
21	1	mitAcCoA	2.58921e-06	-0.05
22	1	glycerol	1.20074	0
23	1	EtOH	18.687	0
24	1	acetate	0.7	0
25	1	Acetaldehyde	0	0
26	0	CO2	22.4686	0.58
27	0	O2	-2.65567	0
28	0	NADPH	-0.304707	-3.58
29	1	NADH	-2.71697e-07	0.07
30	0	ATP	21.7406	-3.63

[truncated: 27 more sheets: GPD1, ICL1, IDP1, IDP2, LSC1, MAE1, MDH1, MDH2, MDH3, MLS1, OAC1, PCK1, PDA1, PGM1, PGM2, RPE1, SDH1, SER33, SFC1, SOL1 …]
